# Supplementary material for: Robustly measuring multimorbidity using disparate linked datasets
Source: Commun Med (Lond). 2025 Jul 8;5:283. doi: 10.1038/s43856-025-00995-4 (PMC12238475; doi:10.1038/s43856-025-00995-4)
Supplement: Supplementary file 5 — Supplementary Data 2 [file 43856_2025_995_MOESM5_ESM.xlsx]

## Sheet: Sheet1
Category	Body system	Condition	Sub-condition
Mental	Mental and behavioural disorders	Alcohol Problems	Alcohol Problems
Mental	Mental and behavioural disorders	Anorexia and bulimia nervosa	Anorexia and bulimia nervosa
Mental	Mental and behavioural disorders	Anxiety disorders	Anxiety disorders
Mental	Mental and behavioural disorders	Autism and Asperger's syndrome	Autism and Asperger's syndrome
Mental	Mental and behavioural disorders	Bipolar affective disorder and mania	Bipolar affective disorder and mania
Mental	Mental and behavioural disorders	Dementia	Dementia
Mental	Mental and behavioural disorders	Depression	Depression
Mental	Mental and behavioural disorders	Intellectual disability	Intellectual disability
Mental	Mental and behavioural disorders	Obsessive-compulsive disorder	Obsessive-compulsive disorder
Mental	Mental and behavioural disorders	Other psychoactive substance misuse	Other psychoactive substance misuse
Mental	Mental and behavioural disorders	Post-traumatic stress disorder	Post-traumatic stress disorder
Mental	Mental and behavioural disorders	Schizophrenia, schizotypal and delusional disorders	Schizophrenia, schizotypal and delusional disorders
Physical	Neoplasms	Benign neoplasm of brain and other parts of central nervous system	Benign neoplasm of brain and other parts of central nervous system
Physical	Neoplasms	Haematological malignancies	Haematological malignancy – other
Physical	Neoplasms	Haematological malignancies	Hodgkin Lymphoma
Physical	Neoplasms	Haematological malignancies	Leukaemia
Physical	Neoplasms	Haematological malignancies	Monoclonal gammopathy of undetermined significance (MGUS)
Physical	Neoplasms	Haematological malignancies	Multiple myeloma and malignant plasma cell neoplasms
Physical	Neoplasms	Haematological malignancies	Myelodysplastic syndromes
Physical	Neoplasms	Haematological malignancies	Non-Hodgkin Lymphoma
Physical	Neoplasms	Haematological malignancies	Polycythaemia vera
Physical	Neoplasms	Non-melanoma skin malignancies	Primary Malignancy_Other Skin and subcutaneous tissue
Physical	Neoplasms	Solid organ malignancies	Primary Malignancy_biliary tract
Physical	Neoplasms	Solid organ malignancies	Primary Malignancy_Bladder
Physical	Neoplasms	Solid organ malignancies	Primary Malignancy_Bone and articular cartilage
Physical	Neoplasms	Solid organ malignancies	Primary Malignancy_Brain, Other CNS and Intracranial
Physical	Neoplasms	Solid organ malignancies	Primary Malignancy_Breast
Physical	Neoplasms	Solid organ malignancies	Primary Malignancy_Cervical
Physical	Neoplasms	Solid organ malignancies	Primary Malignancy_colorectal and anus
Physical	Neoplasms	Solid organ malignancies	Primary Malignancy_Kidney and Ureter
Physical	Neoplasms	Solid organ malignancies	Primary Malignancy_Liver
Physical	Neoplasms	Solid organ malignancies	Primary Malignancy_Lung and trachea
Physical	Neoplasms	Solid organ malignancies	Primary Malignancy_Malignant Melanoma
Physical	Neoplasms	Solid organ malignancies	Primary Malignancy_Mesothelioma
Physical	Neoplasms	Solid organ malignancies	Primary Malignancy_Multiple independent sites
Physical	Neoplasms	Solid organ malignancies	Primary Malignancy_Oesophageal
Physical	Neoplasms	Solid organ malignancies	Primary Malignancy_Oro-pharyngeal
Physical	Neoplasms	Solid organ malignancies	Primary Malignancy_Other Organs
Physical	Neoplasms	Solid organ malignancies	Primary Malignancy_Ovarian
Physical	Neoplasms	Solid organ malignancies	Primary Malignancy_Pancreatic
Physical	Neoplasms	Solid organ malignancies	Primary Malignancy_Prostate
Physical	Neoplasms	Solid organ malignancies	Primary Malignancy_Stomach
Physical	Neoplasms	Solid organ malignancies	Primary Malignancy_Testicular
Physical	Neoplasms	Solid organ malignancies	Primary Malignancy_Thyroid
Physical	Neoplasms	Solid organ malignancies	Primary Malignancy_Uterine
Physical	Neoplasms	Solid organ malignancies	Secondary Malignancy_Adrenal gland
Physical	Neoplasms	Solid organ malignancies	Secondary Malignancy_Bone
Physical	Neoplasms	Solid organ malignancies	Secondary Malignancy_Bowel
Physical	Neoplasms	Solid organ malignancies	Secondary Malignancy_Brain, Other CNS and Intracranial
Physical	Neoplasms	Solid organ malignancies	Secondary malignancy_Liver and intrahepatic bile duct
Physical	Neoplasms	Solid organ malignancies	Secondary Malignancy_Lung
Physical	Neoplasms	Solid organ malignancies	Secondary Malignancy_Lymph Nodes
Physical	Neoplasms	Solid organ malignancies	Secondary Malignancy_Other organs
Physical	Neoplasms	Solid organ malignancies	Secondary Malignancy_Pleura
Physical	Neoplasms	Solid organ malignancies	Secondary Malignancy_retroperitoneum and peritoneum
Physical	Diseases of the circulatory system	Cardiomyopathy	Dilated cardiomyopathy
Physical	Diseases of the circulatory system	Cardiomyopathy	Hypertrophic Cardiomyopathy
Physical	Diseases of the circulatory system	Cardiomyopathy	Other Cardiomyopathy
Physical	Diseases of the circulatory system	Conduction disorders and other arrhythmias	Atrioventricular block, complete
Physical	Diseases of the circulatory system	Conduction disorders and other arrhythmias	Sick sinus syndrome
Physical	Diseases of the circulatory system	Conduction disorders and other arrhythmias	Supraventricular tachycardia
Physical	Diseases of the circulatory system	Coronary heart disease	Coronary heart disease not otherwise specified
Physical	Diseases of the circulatory system	Coronary heart disease	Myocardial infarction
Physical	Diseases of the circulatory system	Coronary heart disease	Stable angina
Physical	Diseases of the circulatory system	Coronary heart disease	Unstable Angina
Physical	Diseases of the circulatory system	Heart valve disorders	Multiple valve dz
Physical	Diseases of the circulatory system	Heart valve disorders	Nonrheumatic aortic valve disorders
Physical	Diseases of the circulatory system	Heart valve disorders	Nonrheumatic mitral valve disorders
Physical	Diseases of the circulatory system	Heart valve disorders	Rheumatic valve dz
Physical	Diseases of the circulatory system	Stroke	Intracerebral haemorrhage
Physical	Diseases of the circulatory system	Stroke	Ischaemic stroke
Physical	Diseases of the circulatory system	Stroke	Stroke NOS
Physical	Diseases of the circulatory system	Atrial fibrillation	Atrial fibrillation
Physical	Diseases of the circulatory system	Heart failure	Heart failure
Physical	Diseases of the circulatory system	Hypertension	Hypertension
Physical	Diseases of the circulatory system	Peripheral arterial disease	Peripheral arterial disease
Physical	Diseases of the circulatory system	Primary pulmonary hypertension	Primary pulmonary hypertension
Physical	Diseases of the circulatory system	Transient ischaemic attack	Transient ischaemic attack
Physical	Diseases of the digestive system	Chronic liver disease	Alcoholic liver disease
Physical	Diseases of the digestive system	Chronic liver disease	Autoimmune liver disease
Physical	Diseases of the digestive system	Chronic liver disease	Hepatic failure
Physical	Diseases of the digestive system	Chronic liver disease	Liver fibrosis, sclerosis and cirrhosis
Physical	Diseases of the digestive system	Chronic liver disease	Portal hypertension
Physical	Diseases of the digestive system	Gastro-oesophageal reflux, gastritis and similar	Barrett's oesophagus
Physical	Diseases of the digestive system	Gastro-oesophageal reflux, gastritis and similar	Gastritis and duodenitis
Physical	Diseases of the digestive system	Gastro-oesophageal reflux, gastritis and similar	Gastro-oesophageal reflux disease
Physical	Diseases of the digestive system	Gastro-oesophageal reflux, gastritis and similar	Oesophagitis and oesophageal ulcer
Physical	Diseases of the digestive system	Inflammatory bowel disease	Crohn's disease
Physical	Diseases of the digestive system	Inflammatory bowel disease	Ulcerative colitis
Physical	Diseases of the digestive system	Coeliac disease	Coeliac disease
Physical	Diseases of the digestive system	Chronic liver disease	Chronic viral hepatitis
Physical	Diseases of the digestive system	Diverticular disease of intestine (acute and chronic)	Diverticular disease of intestine (acute and chronic)
Physical	Diseases of the digestive system	Fatty Liver	Fatty Liver
Physical	Diseases of the digestive system	Irritable bowel syndrome	Irritable bowel syndrome
Physical	Diseases of the digestive system	Peptic ulcer disease	Peptic ulcer disease
Physical	Diseases of the ear and mastoid process	Hearing loss	Hearing loss
Physical	Diseases of the ear and mastoid process	Meniere disease	Meniere disease
Physical	Endocrine, nutritional and metabolic diseases	Addisons disease	Addisons disease
Physical	Endocrine, nutritional and metabolic diseases	Cystic Fibrosis	Cystic Fibrosis
Physical	Endocrine, nutritional and metabolic diseases	Diabetes NOS	Diabetes NOS
Physical	Endocrine, nutritional and metabolic diseases	Hypo or hyperthyroidism	Hypo or hyperthyroidism
Physical	Endocrine, nutritional and metabolic diseases	Type 1 diabetes	Type 1 diabetes
Physical	Endocrine, nutritional and metabolic diseases	Type 2 diabetes	Type 2 diabetes
Physical	Diseases of the eye and adnexa	Glaucoma	Glaucoma
Physical	Diseases of the eye and adnexa	Macular degeneration	Macular degeneration
Physical	Diseases of the eye and adnexa	Visual impairment and blindness	Visual impairment and blindness
Physical	Diseases of the genitourinary system	Chronic renal disease	Chronic Kidney Disease
Physical	Diseases of the genitourinary system	Chronic renal disease	End stage renal disease
Physical	Diseases of the genitourinary system	Chronic renal disease	Glomerulonephritis
Physical	Diseases of the genitourinary system	Chronic renal disease	Tubulo-interstitial nephritis
Physical	Diseases of the genitourinary system	Erectile dysfunction	Erectile dysfunction
Physical	Diseases of the genitourinary system	Hyperplasia of prostate	Hyperplasia of prostate
Physical	Diseases of the genitourinary system	Non-acute cystitis	Non-acute cystitis
Physical	Diseases of the genitourinary system	Urinary Incontinence	Urinary Incontinence
Physical	Diseases of the respiratory system	Allergic and chronic rhinitis	Allergic and chronic rhinitis
Physical	Diseases of the respiratory system	Asbestosis	Asbestosis
Physical	Diseases of the respiratory system	Asthma	Asthma
Physical	Diseases of the respiratory system	Bronchiectasis	Bronchiectasis
Physical	Diseases of the respiratory system	COPD	COPD
Physical	Diseases of the respiratory system	Sleep apnoea	Sleep apnoea
Physical	Diseases of the blood and blood-forming organs and certain disorders involving the immune mechanism	Iron and vitamin deficiency anaemia	Folate deficiency anaemia
Physical	Diseases of the blood and blood-forming organs and certain disorders involving the immune mechanism	Iron and vitamin deficiency anaemia	Iron deficiency anaemia
Physical	Diseases of the blood and blood-forming organs and certain disorders involving the immune mechanism	Iron and vitamin deficiency anaemia	Vitamin B12 deficiency anaemia
Physical	Diseases of the blood and blood-forming organs and certain disorders involving the immune mechanism	Immunodeficiencies	Immunodeficiencies
Physical	Diseases of the blood and blood-forming organs and certain disorders involving the immune mechanism	Sarcoidosis	Sarcoidosis
Physical	Diseases of the blood and blood-forming organs and certain disorders involving the immune mechanism	Sickle-cell anaemia	Sickle-cell anaemia
Physical	Diseases of the blood and blood-forming organs and certain disorders involving the immune mechanism	Thalassaemia	Thalassaemia
Physical	Certain infectious and parasitic diseases	HIV	HIV
Physical	Certain infectious and parasitic diseases	Tuberculosis	Tuberculosis
Physical	Diseases of the musculoskeletal system and connective tissue	Inflammatory arthritis and other inflammatory conditions	Ankylosing spondylitis
Physical	Diseases of the musculoskeletal system and connective tissue	Inflammatory arthritis and other inflammatory conditions	Juvenile arthritis
Physical	Diseases of the musculoskeletal system and connective tissue	Inflammatory arthritis and other inflammatory conditions	Lupus erythematosus (local and systemic)
Physical	Diseases of the musculoskeletal system and connective tissue	Inflammatory arthritis and other inflammatory conditions	Polymyalgia Rheumatica
Physical	Diseases of the musculoskeletal system and connective tissue	Inflammatory arthritis and other inflammatory conditions	Postinfective and reactive arthropathies
Physical	Diseases of the musculoskeletal system and connective tissue	Inflammatory arthritis and other inflammatory conditions	Psoriatic arthropathy
Physical	Diseases of the musculoskeletal system and connective tissue	Inflammatory arthritis and other inflammatory conditions	Rheumatoid Arthritis
Physical	Diseases of the musculoskeletal system and connective tissue	Inflammatory arthritis and other inflammatory conditions	Systemic sclerosis
Physical	Diseases of the musculoskeletal system and connective tissue	Osteoporosis and vertebral crush fractures	Collapsed vertebra
Physical	Diseases of the musculoskeletal system and connective tissue	Osteoporosis and vertebral crush fractures	Osteoporosis
Physical	Diseases of the musculoskeletal system and connective tissue	Gout	Gout
Physical	Diseases of the musculoskeletal system and connective tissue	Osteoarthritis (excl spine)	Osteoarthritis (excl spine)
Physical	Diseases of the musculoskeletal system and connective tissue	Spinal stenosis	Spinal stenosis
Physical	Diseases of the nervous systems	Peripheral or autonomic neuropathy	Diabetic neurological complications
Physical	Diseases of the nervous systems	Peripheral or autonomic neuropathy	Disorders of autonomic nervous system
Physical	Diseases of the nervous systems	Peripheral or autonomic neuropathy	Peripheral neuropathies (excluding cranial nerve and carpal tunnel syndromes)
Physical	Diseases of the nervous systems	Cerebral Palsy	Cerebral Palsy
Physical	Diseases of the nervous systems	Epilepsy	Epilepsy
Physical	Diseases of the nervous systems	Migraine	Migraine
Physical	Diseases of the nervous systems	Motor neurone disease	Motor neurone disease
Physical	Diseases of the nervous systems	Multiple sclerosis	Multiple sclerosis
Physical	Diseases of the nervous systems	Myasthenia gravis	Myasthenia gravis
Physical	Diseases of the nervous systems	Parkinson's disease	Parkinson's disease
Physical	Diseases of the nervous systems	Postviral fatigue syndrome, neurasthenia and fibromyalgia	Postviral fatigue syndrome, neurasthenia and fibromyalgia
Physical	Congenital malformations, deformations and chromosomal abnormalities	Down's syndrome	Down's syndrome
Physical	Diseases of the skin and subcutaneous tissue	Psoriasis	Psoriasis
Table footnote: A Delphi consensus study recommended which conditions to always include and which to usually include in multimorbidity measurement.1 Our list of conditions includes all but one condition from the ‘always include’ list. ‘Paralysis (other than stroke)’ was not included in this project because our decision of which condition to include preceded the consensus study. Conditions on the …
References
1	Ho, I. S. S. et al. Measuring multimorbidity in research: Delphi consensus study. BMJ Medicine 1, e000247, doi:10.1136/bmjmed-2022-000247 (2022).
