# Supplementary material for: Robustly measuring multimorbidity using disparate linked datasets
Source: Commun Med (Lond). 2025 Jul 8;5:283. doi: 10.1038/s43856-025-00995-4 (PMC12238475; doi:10.1038/s43856-025-00995-4)
Supplement: Supplementary file 6 — Supplementary Data 3 [file 43856_2025_995_MOESM6_ESM.xlsx]

## Sheet: Sheet1
Code list	Coding system	Condition	Sub-condition	Source
readv2_5_benign_brain.csv	Readv2	Benign neoplasm of brain and other parts of central nervous system	Benign neoplasm of brain and other parts of central nervous system	Kuan and colleagues1 - adapted to 5-digit codes
readv2_5_haem_other.csv	Readv2	Haematological malignancies	Haematological malignancy - other	Kuan and colleagues1 - adapted to 5-digit codes
readv2_5_hodgkins.csv	Readv2	Haematological malignancies	Hodgkin Lymphoma	Kuan and colleagues1 - adapted to 5-digit codes
readv2_5_leukaemia.csv	Readv2	Haematological malignancies	Leukaemia	Kuan and colleagues1 - adapted to 5-digit codes
readv2_5_MGUS.csv	Readv2	Haematological malignancies	Monoclonal gammopathy of undetermined significance (MGUS)	Kuan and colleagues1 - adapted to 5-digit codes
readv2_5_plasmacell.csv	Readv2	Haematological malignancies	Multiple myeloma and malignant plasma cell neoplasms	Kuan and colleagues1 - adapted to 5-digit codes
readv2_5_MDS.csv	Readv2	Haematological malignancies	Myelodysplastic syndromes	Kuan and colleagues1 - adapted to 5-digit codes
readv2_5_NHL.csv	Readv2	Haematological malignancies	Non-Hodgkin Lymphoma	Kuan and colleagues1 - adapted to 5-digit codes
readv2_5_PCV.csv	Readv2	Haematological malignancies	Polycythaemia vera	Kuan and colleagues1 - adapted to 5-digit codes
readv2_5_pri_skin.csv	Readv2	Non-melanoma skin malignancies	Primary Malignancy_Other Skin and subcutaneous tissue	Kuan and colleagues1 - adapted to 5-digit codes
readv2_5_pri_biliary.csv	Readv2	Solid organ malignancies	Primary Malignancy_biliary tract	Kuan and colleagues1 - adapted to 5-digit codes
readv2_5_pri_bladder.csv	Readv2	Solid organ malignancies	Primary Malignancy_Bladder	Kuan and colleagues1 - adapted to 5-digit codes
readv2_5_pri_bone.csv	Readv2	Solid organ malignancies	Primary Malignancy_Bone and articular cartilage	Kuan and colleagues1 - adapted to 5-digit codes
readv2_5_pri_brain.csv	Readv2	Solid organ malignancies	Primary Malignancy_Brain, Other CNS and Intracranial	Kuan and colleagues1 - adapted to 5-digit codes
readv2_5_pri_breast.csv	Readv2	Solid organ malignancies	Primary Malignancy_Breast	Kuan and colleagues1 - adapted to 5-digit codes
readv2_5_pri_cervical.csv	Readv2	Solid organ malignancies	Primary Malignancy_Cervical	Kuan and colleagues1 - adapted to 5-digit codes
readv2_5_pri_bowel.csv	Readv2	Solid organ malignancies	Primary Malignancy_colorectal and anus	Kuan and colleagues1 - adapted to 5-digit codes
readv2_5_pri_kidney.csv	Readv2	Solid organ malignancies	Primary Malignancy_Kidney and Ureter	Kuan and colleagues1 - adapted to 5-digit codes
readv2_5_pri_liver.csv	Readv2	Solid organ malignancies	Primary Malignancy_Liver	Kuan and colleagues1 - adapted to 5-digit codes
readv2_5_pri_lung.csv	Readv2	Solid organ malignancies	Primary Malignancy_Lung and trachea	Kuan and colleagues1 - adapted to 5-digit codes
readv2_5_pri_melanoma.csv	Readv2	Solid organ malignancies	Primary Malignancy_Malignant Melanoma	Kuan and colleagues1 - adapted to 5-digit codes
readv2_5_pri_mesothelioma.csv	Readv2	Solid organ malignancies	Primary Malignancy_Mesothelioma	Kuan and colleagues1 - adapted to 5-digit codes
readv2_5_pri_multindep.csv	Readv2	Solid organ malignancies	Primary Malignancy_Multiple independent sites	Kuan and colleagues1 - adapted to 5-digit codes
readv2_5_pri_oesoph.csv	Readv2	Solid organ malignancies	Primary Malignancy_Oesophageal	Kuan and colleagues1 - adapted to 5-digit codes
readv2_5_pri_oroph.csv	Readv2	Solid organ malignancies	Primary Malignancy_Oro-pharyngeal	Kuan and colleagues1 - adapted to 5-digit codes
readv2_5_pri_other.csv	Readv2	Solid organ malignancies	Primary Malignancy_Other Organs	Kuan and colleagues1 - adapted to 5-digit codes, modification (see Supplementary Table 4)
readv2_5_pri_ovarian.csv	Readv2	Solid organ malignancies	Primary Malignancy_Ovarian	Kuan and colleagues1 - adapted to 5-digit codes
readv2_5_pri_pancr.csv	Readv2	Solid organ malignancies	Primary Malignancy_Pancreatic	Kuan and colleagues1 - adapted to 5-digit codes
readv2_5_pri_prost.csv	Readv2	Solid organ malignancies	Primary Malignancy_Prostate	Kuan and colleagues1 - adapted to 5-digit codes
readv2_5_pri_stomach.csv	Readv2	Solid organ malignancies	Primary Malignancy_Stomach	Kuan and colleagues1 - adapted to 5-digit codes
readv2_5_pri_testis.csv	Readv2	Solid organ malignancies	Primary Malignancy_Testicular	Kuan and colleagues1 - adapted to 5-digit codes
readv2_5_pri_thyroid.csv	Readv2	Solid organ malignancies	Primary Malignancy_Thyroid	Kuan and colleagues1 - adapted to 5-digit codes
readv2_5_pri_uterine.csv	Readv2	Solid organ malignancies	Primary Malignancy_Uterine	Kuan and colleagues1 - adapted to 5-digit codes
readv2_5_sec_adrenal.csv	Readv2	Solid organ malignancies	Secondary Malignancy_Adrenal gland	Kuan and colleagues1 - adapted to 5-digit codes
readv2_5_sec_bone.csv	Readv2	Solid organ malignancies	Secondary Malignancy_Bone	Kuan and colleagues1 - adapted to 5-digit codes
readv2_5_sec_bowel.csv	Readv2	Solid organ malignancies	Secondary Malignancy_Bowel	Kuan and colleagues1 - adapted to 5-digit codes
readv2_5_sec_brain.csv	Readv2	Solid organ malignancies	Secondary Malignancy_Brain, Other CNS and Intracranial	Kuan and colleagues1 - adapted to 5-digit codes
readv2_5_sec_liver.csv	Readv2	Solid organ malignancies	Secondary malignancy_Liver and intrahepatic bile duct	Kuan and colleagues1 - adapted to 5-digit codes
readv2_5_sec_lung.csv	Readv2	Solid organ malignancies	Secondary Malignancy_Lung	Kuan and colleagues1 - adapted to 5-digit codes
readv2_5_sec_LN.csv	Readv2	Solid organ malignancies	Secondary Malignancy_Lymph Nodes	Kuan and colleagues1 - adapted to 5-digit codes
readv2_5_sec_other.csv	Readv2	Solid organ malignancies	Secondary Malignancy_Other organs	Kuan and colleagues1 - adapted to 5-digit codes
readv2_5_sec_pleura.csv	Readv2	Solid organ malignancies	Secondary Malignancy_Pleura	Kuan and colleagues1 - adapted to 5-digit codes
readv2_5_sec_peritoneum.csv	Readv2	Solid organ malignancies	Secondary Malignancy_retroperitoneum and peritoneum	Kuan and colleagues1 - adapted to 5-digit codes
readv2_5_dcm.csv	Readv2	Cardiomyopathy	Dilated cardiomyopathy	Kuan and colleagues1 - adapted to 5-digit codes
readv2_5_hocm.csv	Readv2	Cardiomyopathy	Hypertrophic Cardiomyopathy	Kuan and colleagues1 - adapted to 5-digit codes
readv2_5_cardiomyo_oth.csv	Readv2	Cardiomyopathy	Other Cardiomyopathy	Kuan and colleagues1 - adapted to 5-digit codes
readv2_5_av_block_3.csv	Readv2	Conduction disorders and other arrhythmias	Atrioventricular block, complete	Kuan and colleagues1 - adapted to 5-digit codes
readv2_5_sick_sinus.csv	Readv2	Conduction disorders and other arrhythmias	Sick sinus syndrome	Kuan and colleagues1 - adapted to 5-digit codes
readv2_5_SVT.csv	Readv2	Conduction disorders and other arrhythmias	Supraventricular tachycardia	Kuan and colleagues1 - adapted to 5-digit codes
readv2_5_CHD_NOS.csv	Readv2	Coronary heart disease	Coronary heart disease not otherwise specified	Kuan and colleagues1 - adapted to 5-digit codes
readv2_5_myocardial_infarction.csv	Readv2	Coronary heart disease	Myocardial infarction	Kuan and colleagues1 - adapted to 5-digit codes
readv2_5_stable_angina.csv	Readv2	Coronary heart disease	Stable angina	Kuan and colleagues1 - adapted to 5-digit codes
readv2_5_unstable_angina.csv	Readv2	Coronary heart disease	Unstable Angina	Kuan and colleagues1 - adapted to 5-digit codes
readv2_5_mult_valve.csv	Readv2	Heart valve disorders	Multiple valve dz	Kuan and colleagues1 - adapted to 5-digit codes
readv2_5_nonRh_aortic.csv	Readv2	Heart valve disorders	Nonrheumatic aortic valve disorders	Kuan and colleagues1 - adapted to 5-digit codes
readv2_5_nonRh_mitral.csv	Readv2	Heart valve disorders	Nonrheumatic mitral valve disorders	Kuan and colleagues1 - adapted to 5-digit codes
readv2_5_Rh_valve.csv	Readv2	Heart valve disorders	Rheumatic valve dz	Kuan and colleagues1 - adapted to 5-digit codes
readv2_5_Intracereb_haem.csv	Readv2	Stroke	Intracerebral haemorrhage	Kuan and colleagues1 - adapted to 5-digit codes
readv2_5_Isch_stroke.csv	Readv2	Stroke	Ischaemic stroke	Kuan and colleagues1 - adapted to 5-digit codes
readv2_5_Stroke_NOS.csv	Readv2	Stroke	Stroke NOS	Kuan and colleagues1 - adapted to 5-digit codes
readv2_5_AF.csv	Readv2	Atrial fibrillation	Atrial fibrillation	Kuan and colleagues1 - adapted to 5-digit codes
readv2_5_hf.csv	Readv2	Heart failure	Heart failure	Kuan and colleagues1 - adapted to 5-digit codes
readv2_5_hypertension.csv	Readv2	Hypertension	Hypertension	Kuan and colleagues1 - adapted to 5-digit codes, modification (see Supplementary Table 4)
readv2_5_peripheral_arterial_disease.csv	Readv2	Peripheral arterial disease	Peripheral arterial disease	Kuan and colleagues1 - adapted to 5-digit codes
readv2_5_prim_pulm_htn.csv	Readv2	Primary pulmonary hypertension	Primary pulmonary hypertension	Kuan and colleagues1 - adapted to 5-digit codes
readv2_5_subarach.csv	Readv2	Stroke	Subarachnoid haemorrhage	Kuan and colleagues1 - adapted to 5-digit codes
readv2_5_TIA.csv	Readv2	Transient ischaemic attack	Transient ischaemic attack	Kuan and colleagues1 - adapted to 5-digit codes
readv2_5_liver_alc.csv	Readv2	Chronic liver disease	Alcoholic liver disease	Kuan and colleagues1 - adapted to 5-digit codes, modification (see Supplementary Table 4)
readv2_5_autoimm_liver.csv	Readv2	Chronic liver disease	Autoimmune liver disease	Kuan and colleagues1 - adapted to 5-digit codes
readv2_5_liver_fail.csv	Readv2	Chronic liver disease	Hepatic failure	Kuan and colleagues1 - adapted to 5-digit codes
readv2_5_cirrhosis.csv	Readv2	Chronic liver disease	Liver fibrosis, sclerosis and cirrhosis	Kuan and colleagues1 - adapted to 5-digit codes
readv2_5_portal_htn.csv	Readv2	Chronic liver disease	Portal hypertension	Kuan and colleagues1 - adapted to 5-digit codes
readv2_5_barretts.csv	Readv2	Gastro-oesophageal reflux, gastritis and similar	Barrett's oesophagus	Kuan and colleagues1 - adapted to 5-digit codes
readv2_5_gastritis_duodenitis.csv	Readv2	Gastro-oesophageal reflux, gastritis and similar	Gastritis and duodenitis	Kuan and colleagues1 - adapted to 5-digit codes
readv2_5_GORD.csv	Readv2	Gastro-oesophageal reflux, gastritis and similar	Gastro-oesophageal reflux disease	Kuan and colleagues1 - adapted to 5-digit codes
readv2_5_oesoph_ulc.csv	Readv2	Gastro-oesophageal reflux, gastritis and similar	Oesophagitis and oesophageal ulcer	Kuan and colleagues1 - adapted to 5-digit codes
readv2_5_crohns.csv	Readv2	Inflammatory bowel disease	Crohn's disease	Kuan and colleagues1 - adapted to 5-digit codes
readv2_5_ulc_colitis.csv	Readv2	Inflammatory bowel disease	Ulcerative colitis	Kuan and colleagues1 - adapted to 5-digit codes
readv2_5_coeliac.csv	Readv2	Coeliac disease	Coeliac disease	Kuan and colleagues1 - adapted to 5-digit codes
readv2_5_diverticuli.csv	Readv2	Diverticular disease of intestine (acute and chronic)	Diverticular disease of intestine (acute and chronic)	Kuan and colleagues1 - adapted to 5-digit codes
readv2_5_fatty_liver.csv	Readv2	Fatty Liver	Fatty Liver	Kuan and colleagues1 - adapted to 5-digit codes
readv2_5_IBS.csv	Readv2	Irritable bowel syndrome	Irritable bowel syndrome	Kuan and colleagues1 - adapted to 5-digit codes
readv2_5_ulcer_peptic.csv	Readv2	Peptic ulcer disease	Peptic ulcer disease	Kuan and colleagues1 - adapted to 5-digit codes
readv2_5_deaf.csv	Readv2	Hearing loss	Hearing loss	Kuan and colleagues1 - adapted to 5-digit codes, modification (see Supplementary Table 4)
readv2_5_meniere.csv	Readv2	Meniere disease	Meniere disease	Kuan and colleagues1 - adapted to 5-digit codes
readv2_5_addisons.csv	Readv2	Addisons disease	Addisons disease	Newly created code list
readv2_5_CF.csv	Readv2	Cystic Fibrosis	Cystic Fibrosis	Kuan and colleagues1 - adapted to 5-digit codes
readv2_5_diab_other.csv	Readv2	Diabetes NOS	Diabetes NOS	Kuan and colleagues1 - adapted to 5-digit codes, modification (see Supplementary Table 4)
readv2_5_thyroid.csv	Readv2	Hypo or hyperthyroidism	Hypo or hyperthyroidism	Kuan and colleagues1 - adapted to 5-digit codes, modification
readv2_5_type1_diab.csv	Readv2	Type 1 diabetes	Type 1 diabetes	Kuan and colleagues1 - adapted to 5-digit codes
readv2_5_type2_diab.csv	Readv2	Type 2 diabetes	Type 2 diabetes	Kuan and colleagues1 - adapted to 5-digit codes
readv2_5_glaucoma.csv	Readv2	Glaucoma	Glaucoma	Kuan and colleagues1 - adapted to 5-digit codes
readv2_5_macula_degen.csv	Readv2	Macular degeneration	Macular degeneration	Kuan and colleagues1 - adapted to 5-digit codes
readv2_5_blind.csv	Readv2	Visual impairment and blindness	Visual impairment and blindness	Kuan and colleagues1 - adapted to 5-digit codes, modification (see Supplementary Table 4)
readv2_5_ckd.csv	Readv2	Chronic renal disease	Chronic Kidney Disease	Kuan and colleagues1 - adapted to 5-digit codes
readv2_5_ckd_scr.csv	Readv2	Chronic renal disease	Chronic Kidney Disease (serum creatinine)	Kuan and colleagues1 - adapted to 5-digit codes
readv2_5_ESRD.csv	Readv2	Chronic renal disease	End stage renal disease	Kuan and colleagues1 - adapted to 5-digit codes
readv2_5_GN.csv	Readv2	Chronic renal disease	Glomerulonephritis	Kuan and colleagues1 - adapted to 5-digit codes
readv2_5_TIN.csv	Readv2	Chronic renal disease	Tubulo-interstitial nephritis	Kuan and colleagues1 - adapted to 5-digit codes
readv2_5_ED.csv	Readv2	Erectile dysfunction	Erectile dysfunction	Kuan and colleagues1 - adapted to 5-digit codes
readv2_5_BPH.csv	Readv2	Hyperplasia of prostate	Hyperplasia of prostate	Kuan and colleagues1 - adapted to 5-digit codes
readv2_5_chr_cystitis.csv	Readv2	Non-acute cystitis	Non-acute cystitis	Kuan and colleagues1 - adapted to 5-digit codes
readv2_5_urine_incont.csv	Readv2	Urinary Incontinence	Urinary Incontinence	Kuan and colleagues1 - adapted to 5-digit codes
readv2_5_allergic_rhinitis.csv	Readv2	Allergic and chronic rhinitis	Allergic and chronic rhinitis	Kuan and colleagues1 - adapted to 5-digit codes
readv2_5_asbestosis.csv	Readv2	Asbestosis	Asbestosis	Kuan and colleagues1 - adapted to 5-digit codes
readv2_5_asthma.csv	Readv2	Asthma	Asthma	Kuan and colleagues1 - adapted to 5-digit codes
readv2_5_bronchiectasis.csv	Readv2	Bronchiectasis	Bronchiectasis	Kuan and colleagues1 - adapted to 5-digit codes
readv2_5_COPD.csv	Readv2	COPD	COPD	Kuan and colleagues1 - adapted to 5-digit codes
readv2_5_sleep_apnoea.csv	Readv2	Sleep apnoea	Sleep apnoea	Kuan and colleagues1 - adapted to 5-digit codes
readv2_5_folatedef.csv	Readv2	Iron and vitamin deficiency anaemia	Folate deficiency anaemia	Kuan and colleagues1 - adapted to 5-digit codes
readv2_5_IDA.csv	Readv2	Iron and vitamin deficiency anaemia	Iron deficiency anaemia	Kuan and colleagues1 - adapted to 5-digit codes
readv2_5_b12_def.csv	Readv2	Iron and vitamin deficiency anaemia	Vitamin B12 deficiency anaemia	Kuan and colleagues1 - adapted to 5-digit codes
readv2_5_immunodef.csv	Readv2	Immunodeficiencies	Immunodeficiencies	Kuan and colleagues1 - adapted to 5-digit codes
readv2_5_sarcoid.csv	Readv2	Sarcoidosis	Sarcoidosis	Kuan and colleagues1 - adapted to 5-digit codes
readv2_5_sickle_cell.csv	Readv2	Sickle-cell anaemia	Sickle-cell anaemia	Kuan and colleagues1 - adapted to 5-digit codes
readv2_5_thala.csv	Readv2	Thalassaemia	Thalassaemia	Kuan and colleagues1 - adapted to 5-digit codes
readv2_5_chr_hep.csv	Readv2	Chronic liver disease	Chronic viral hepatitis	Kuan and colleagues1 - adapted to 5-digit codes, modification (see Supplementary Table 4)
readv2_5_hiv.csv	Readv2	HIV	HIV	Kuan and colleagues1 - adapted to 5-digit codes
readv2_5_TB.csv	Readv2	Tuberculosis	Tuberculosis	Kuan and colleagues1 - adapted to 5-digit codes, modification (see Supplementary Table 4)
readv2_5_alc_problems.csv	Readv2	Alcohol Problems	Alcohol Problems	Kuan and colleagues1 - adapted to 5-digit codes, modification (see Supplementary Table 4)
readv2_5_eating_dz.csv	Readv2	Anorexia and bulimia nervosa	Anorexia and bulimia nervosa	Kuan and colleagues1 - adapted to 5-digit codes
readv2_5_anxiety.csv	Readv2	Anxiety disorders	Anxiety disorders	Kuan and colleagues1 - adapted to 5-digit codes
readv2_5_autism.csv	Readv2	Autism and Asperger's syndrome	Autism and Asperger's syndrome	Kuan and colleagues1 - adapted to 5-digit codes
readv2_5_BAD.csv	Readv2	Bipolar affective disorder and mania	Bipolar affective disorder and mania	Kuan and colleagues1 - adapted to 5-digit codes
readv2_5_dementia.csv	Readv2	Dementia	Dementia	Kuan and colleagues1 - adapted to 5-digit codes
readv2_5_depression.csv	Readv2	Depression	Depression	Davidson and colleagues (University of Edinburgh, personal communication)
readv2_5_intell_dz.csv	Readv2	Intellectual disability	Intellectual disability	Kuan and colleagues 1 - adapted to 5-digit codes
readv2_5_ocd.csv	Readv2	Obsessive-compulsive disorder	Obsessive-compulsive disorder	Kuan and colleagues 1 - adapted to 5-digit codes
readv2_5_substance_misuse.csv	Readv2	Other psychoactive substance misuse	Other psychoactive substance misuse	Kuan and colleagues 1 - adapted to 5-digit codes, modification (see Supplementary Table 4)
readv2_5_ptsd.csv	Readv2	Post-traumatic stress disorder	Post-traumatic stress disorder	Newly created code list
readv2_5_schizophrenia.csv	Readv2	Schizophrenia, schizotypal and delusional disorders	Schizophrenia, schizotypal and delusional disorders	Kuan and colleagues 1 - adapted to 5-digit codes
readv2_5_ank_spond.csv	Readv2	Inflammatory arthritis and other inflammatory conditions	Ankylosing spondylitis	Kuan and colleagues 1 - adapted to 5-digit codes
readv2_5_juv_arth.csv	Readv2	Inflammatory arthritis and other inflammatory conditions	Juvenile arthritis	Kuan and colleagues 1 - adapted to 5-digit codes
readv2_5_SLE.csv	Readv2	Inflammatory arthritis and other inflammatory conditions	Lupus erythematosus (local and systemic)	Kuan and colleagues 1 - adapted to 5-digit codes
readv2_5_PMR.csv	Readv2	Inflammatory arthritis and other inflammatory conditions	Polymyalgia Rheumatica	Kuan and colleagues1 - adapted to 5-digit codes
readv2_5_reactive.csv	Readv2	Inflammatory arthritis and other inflammatory conditions	Postinfective and reactive arthropathies	Kuan and colleagues1 - adapted to 5-digit codes
readv2_5_PSA.csv	Readv2	Inflammatory arthritis and other inflammatory conditions	Psoriatic arthropathy	Kuan and colleagues1 - adapted to 5-digit codes
readv2_5_RhA.csv	Readv2	Inflammatory arthritis and other inflammatory conditions	Rheumatoid Arthritis	Kuan and colleagues1 - adapted to 5-digit codes, modification (see Supplementary Table 4)
readv2_5_sys_sclerosis.csv	Readv2	Inflammatory arthritis and other inflammatory conditions	Systemic sclerosis	Kuan and colleagues1 - adapted to 5-digit codes
readv2_5_collapsed_vert.csv	Readv2	Osteoporosis and vertebral crush fractures	Collapsed vertebra	Kuan and colleagues1 - adapted to 5-digit codes
readv2_5_osteoporosis.csv	Readv2	Osteoporosis and vertebral crush fractures	Osteoporosis	Kuan and colleagues1 - adapted to 5-digit codes
readv2_5_gout.csv	Readv2	Gout	Gout	Kuan and colleagues1 - adapted to 5-digit codes
readv2_5_OA.csv	Readv2	Osteoarthritis (excl spine)	Osteoarthritis (excl spine)	Kuan and colleagues1 - adapted to 5-digit codes
readv2_5_spinal_stenosis.csv	Readv2	Spinal stenosis	Spinal stenosis	Kuan and colleagues1 - adapted to 5-digit codes
readv2_5_dm_neuro.csv	Readv2	Peripheral or autonomic neuropathy	Diabetic neurological complications	Kuan and colleagues1 - adapted to 5-digit codes
readv2_5_autonomic_neuro.csv	Readv2	Peripheral or autonomic neuropathy	Disorders of autonomic nervous system	Kuan and colleagues1 - adapted to 5-digit codes
readv2_5_periph_neuro.csv	Readv2	Peripheral or autonomic neuropathy	Peripheral neuropathies (excluding cranial nerve and carpal tunnel syndromes)	Kuan and colleagues1 - adapted to 5-digit codes
readv2_5_cerebral_palsy.csv	Readv2	Cerebral Palsy	Cerebral Palsy	Kuan and colleagues1 - adapted to 5-digit codes
readv2_5_epilepsy.csv	Readv2	Epilepsy	Epilepsy	Kuan and colleagues1 - adapted to 5-digit codes, modification (see Supplementary Table 4)
readv2_5_migraine.csv	Readv2	Migraine	Migraine	Kuan and colleagues1 - adapted to 5-digit codes
readv2_5_MND.csv	Readv2	Motor neurone disease	Motor neurone disease	Kuan and colleagues1 - adapted to 5-digit codes
readv2_5_MS.csv	Readv2	Multiple sclerosis	Multiple sclerosis	Kuan and colleagues1 - adapted to 5-digit codes
readv2_5_myasthenia.csv	Readv2	Myasthenia gravis	Myasthenia gravis	Kuan and colleagues1 - adapted to 5-digit codes
readv2_5_Parkinsons.csv	Readv2	Parkinson's disease	Parkinson's disease	Kuan and colleagues1 - adapted to 5-digit codes
readv2_5_chronic_fatigue.csv	Readv2	Postviral fatigue syndrome, neurasthenia and fibromyalgia	Postviral fatigue syndrome, neurasthenia and fibromyalgia	Kuan and colleagues1 - adapted to 5-digit codes
readv2_5_downs.csv	Readv2	Down's syndrome	Down's syndrome	Kuan and colleagues1 - adapted to 5-digit codes
readv2_5_psoriasis.csv	Readv2	Psoriasis	Psoriasis	Kuan and colleagues1 - adapted to 5-digit codes
ctv3_benign_brain.csv	CTV3	Benign neoplasm of brain and other parts of central nervous system	Benign neoplasm of brain and other parts of central nervous system	Newly created code list
ctv3_haem_malig.csv	CTV3	Haematological malignancies	Haematological malignancy - other; Hodgkin Lymphoma; Leukaemia; Monoclonal gammopathy of undetermined significance (MGUS); Multiple myeloma and malignant plasma cell neoplasms; Myelodysplastic syndromes; Non-Hodgkin Lymphoma; Polycythaemia vera	Mapping Readv2 to CTV3; OpenCodelists: 2
ctv3_non_melanoma.csv	CTV3	Non-melanoma skin malignancies	Primary Malignancy_Other Skin and subcutaneous tissue	Mapping Readv2 to CTV3; OpenCodelists: 3
ctv3_solid_organ_mal.csv	CTV3	Solid organ malignancies	Primary Malignancy: biliary tract; bladder; bone and articular cartilage; brain, other CNS and intracranial; breast; cervical; colorectal and anus; kidney and ureter; liver; lung and trachea; malignant melanoma; mesothelioma; multiple independent sites; oesophageal; oro-pharyngeal; other organs; ovarian; pancreatic; prostate; stomach; testicular; thyroid; uterine;	Mapping Readv2 to CTV3; OpenCodelists: 3,4; Publications: 5
			Secondary Malignancy: Adrenal gland; bone; bowel; brain, other CNS and intracranial; liver and intrahepatic bile duct; lung; lymph nodes; other organs; pleura; retroperitoneum and peritoneum
ctv3_cardiomyo.csv	CTV3	Cardiomyopathy	Dilated cardiomyopathy; Hypertrophic Cardiomyopathy; Other Cardiomyopathy	Mapping Readv2 to CTV3; OpenCodelists: 6,7; GitHub repository: 8
ctv3_conduction.csv	CTV3	Conduction disorders and other arrhythmias	Atrioventricular block, complete; Sick sinus syndrome; Supraventricular tachycardia	Mapping Readv2 to CTV3; GitHub repository: 8
ctv3_CHD.csv	CTV3	Coronary heart disease	Coronary heart disease not otherwise specified; Myocardial infarction; Stable angina; Unstable Angina	Mapping Readv2 to CTV3; OpenCodelists: 6,7,9,10; GitHub repository: 8
ctv3_valve.csv	CTV3	Heart valve disorders	Multiple valve dz; Nonrheumatic aortic valve disorders; Nonrheumatic mitral valve disorders; Rheumatic valve dz	Mapping Readv2 to CTV3; OpenCodelists: 6,7; GitHub repository: 8
ctv3_Stroke.csv	CTV3	Stroke	Intracerebral haemorrhage; Ischaemic stroke; Stroke NOS	Mapping Readv2 to CTV3; OpenCodelists: 11-13; GitHub repository: 8; Other resources: 14
ctv3_subarach.csv	CTV3	Subarachnoid haemorrhage	Subarachnoid haemorrhage	Mapping Readv2 to CTV3; OpenCodelists: 11-13; GitHub repository: 8; Other resources: 14
ctv3_AF.csv	CTV3	Atrial fibrillation	Atrial fibrillation	Mapping Readv2 to CTV3; OpenCodelists: 15-22; GitHub repository: 8
ctv3_HF.csv	CTV3	Heart failure	Heart failure	Mapping Readv2 to CTV3; OpenCodelists: 6,7,23,24; GitHub repository: 8
ctv3_Hypertension.csv	CTV3	Hypertension	Hypertension	Mapping Readv2 to CTV3; OpenCodelists: 6,7,25; GitHub repository: 8
ctv3_PAD.csv	CTV3	Peripheral arterial disease	Peripheral arterial disease	Mapping Readv2 to CTV3; OpenCodelists: 6,7,26,27; GitHub repository: 8
ctv3_prim_pulm_htn.csv	CTV3	Primary pulmonary hypertension	Primary pulmonary hypertension	Newly created code list
ctv3_TIA.csv	CTV3	Transient ischaemic attack	Transient ischaemic attack	Mapping Readv2 to CTV3; OpenCodelists: 28; GitHub repository: 8
ctv3_chr_liver_dis.csv	CTV3	Chronic liver disease	Alcoholic liver disease; Autoimmune liver disease; Hepatic failure; Liver fibrosis, sclerosis and cirrhosis; Portal hypertension; Chronic viral hepatitis	Mapping Readv2 to CTV3; OpenCodelists: 29,30; Publications: 5,31
ctv3_GORD.csv	CTV3	Gastro-oesophageal reflux, gastritis and similar	Barrett's oesophagus; Gastritis and duodenitis; Gastro-oesophageal reflux disease; Oesophagitis and oesophageal ulcer	Mapping Readv2 to CTV3; OpenCodelists: 32; GitHub repository: 8
ctv3_infl_bowel.csv	CTV3	Inflammatory bowel disease	Crohn's disease; Ulcerative colitis	Mapping Readv2 to CTV3; OpenCodelists: 33-36; Publication: 37
ctv3_coeliac.csv	CTV3	Coeliac disease	Coeliac disease	Newly created code list
ctv3_diverticuli.csv	CTV3	Diverticular disease of intestine (acute and chronic)	Diverticular disease of intestine (acute and chronic)	Newly created code list
ctv3_fatty_liver.csv	CTV3	Fatty Liver	Fatty Liver	Newly created code list
ctv3_IBS.csv	CTV3	Irritable bowel syndrome	Irritable bowel syndrome	Mapping Readv2 to CTV3; GitHub repository: 8
ctv3_peptic_ulc.csv	CTV3	Peptic ulcer disease	Peptic ulcer disease	Mapping Readv2 to CTV3; OpenCodelists: 32
ctv3_deaf.csv	CTV3	Hearing loss	Hearing loss	Newly created code list
ctv3_meniere.csv	CTV3	Meniere disease	Meniere disease	Newly created code list
ctv3_addisons.csv	CTV3	Addisons disease	Addisons disease	Newly created code list
ctv3_CF.csv	CTV3	Cystic Fibrosis	Cystic Fibrosis	Mapping Readv2 to CTV3; OpenCodelists: 38,39
ctv3_diab_other.csv	CTV3	Diabetes NOS	Diabetes NOS	Mapping Readv2 to CTV3; OpenCodelists: 40-42; GitHub repository: 8
ctv3_thyroid.csv	CTV3	Hypo or hyperthyroidism	Hypo or hyperthyroidism	Mapping Readv2 to CTV3; GitHub repository: 8
ctv3_type1_diab.csv	CTV3	Type 1 diabetes	Type 1 diabetes	Mapping Readv2 to CTV3; OpenCodelists: 40,42-44; GitHub repository: 8
ctv3_type2_diab.csv	CTV3	Type 2 diabetes	Type 2 diabetes	Mapping Readv2 to CTV3; OpenCodelists: 40,42,44,45; GitHub repository: 8
ctv3_glaucoma.csv	CTV3	Glaucoma	Glaucoma	Newly created code list
ctv3_macula_degen.csv	CTV3	Macular degeneration	Macular degeneration	Newly created code list
ctv3_blind.csv	CTV3	Visual impairment and blindness	Visual impairment and blindness	Newly created code list
ctv3_chr_renal_dis.csv	CTV3	Chronic renal disease	End stage renal disease; Glomerulonephritis; Tubulo-interstitial nephritis	Newly created code lists for: Glomerulonephritis, Tubulo-interstitial nephritis; For remaining conditions: Mapping Readv2 to CTV3; OpenCodelists: 46
ctv3_ckd.csv	CTV3	Chronic renal disease	Chronic Kidney Disease	Newly created code list
ctv3_ckd_scr.csv	CTV3	Chronic renal disease	Chronic Kidney Disease (serum creatinine)	Newly created code list
ctv3_ED.csv	CTV3	Erectile dysfunction	Erectile dysfunction	Newly created code list
ctv3_BPH.csv	CTV3	Hyperplasia of prostate	Hyperplasia of prostate	Newly created code list
ctv3_chr_cystitis.csv	CTV3	Non-acute cystitis	Non-acute cystitis	Newly created code list
ctv3_urine_incont.csv	CTV3	Urinary Incontinence	Urinary Incontinence	Newly created code list
ctv3_allergic_rhinitis.csv	CTV3	Allergic and chronic rhinitis	Allergic and chronic rhinitis	Mapping Readv2 to CTV3; OpenCodelists: 38,47,48; GitHub repository: 8
ctv3_Asbestosis.csv	CTV3	Asbestosis	Asbestosis	Mapping Readv2 to CTV3; OpenCodelists: 38,47,48
ctv3_Asthma.csv	CTV3	Asthma	Asthma	Mapping Readv2 to CTV3; OpenCodelists: 47-50; GitHub repository: 8; Publication: 51
ctv3_Bronchiectasis.csv	CTV3	Bronchiectasis	Bronchiectasis	Mapping Readv2 to CTV3; OpenCodelists: 38,47,48; Other resources: 52
ctv3_COPD.csv	CTV3	COPD	COPD	Mapping Readv2 to CTV3; OpenCodelists: 38,47,48,53-55; GitHub repository: 8
ctv3_sleep_apnoea.csv	CTV3	Sleep apnoea	Sleep apnoea	Newly created code list
ctv3_iron_vit_def.csv	CTV3	Iron and vitamin deficiency anaemia	Folate deficiency anaemia; Iron deficiency anaemia; Vitamin B12 deficiency anaemia	Mapping Readv2 to CTV3; Other resources: 56
ctv3_immunodef.csv	CTV3	Immunodeficiencies	Immunodeficiencies	Mapping Readv2 to CTV3; OpenCodelists: 57,58
ctv3_sarcoid.csv	CTV3	Sarcoidosis	Sarcoidosis	Mapping Readv2 to CTV3; OpenCodelists: 38,47,48
ctv3_sickle_cell.csv	CTV3	Sickle-cell anaemia	Sickle-cell anaemia	Mapping Readv2 to CTV3; OpenCodelists: 59
ctv3_thala.csv	CTV3	Thalassaemia	Thalassaemia	Newly created code list
ctv3_HIV.csv	CTV3	HIV	HIV	Mapping Readv2 to CTV3; OpenCodelists:38,47,48,60; Publications: 31
ctv3_TB.csv	CTV3	Tuberculosis	Tuberculosis	Mapping Readv2 to CTV3; OpenCodelists: 38,47,48
ctv3_alc_problems.csv	CTV3	Alcohol Problems	Alcohol Problems	Mapping Readv2 to CTV3; OpenCodelists: 61; Publication: 62
ctv3_eating_dz.csv	CTV3	Anorexia and bulimia nervosa	Anorexia and bulimia nervosa	Newly created code list
ctv3_Anxiety.csv	CTV3	Anxiety disorders	Anxiety disorders	Mapping Readv2 to CTV3; GitHub repository: 8; Publication: 37
ctv3_autism.csv	CTV3	Autism and Asperger's syndrome	Autism and Asperger's syndrome	Newly created code list
ctv3_BAD.csv	CTV3	Bipolar affective disorder and mania	Bipolar affective disorder and mania	Mapping Readv2 to CTV3; OpenCodelists: 63; Publication: 62; Other resources: 52
ctv3_Dementia.csv	CTV3	Dementia	Dementia	Mapping Readv2 to CTV3; OpenCodelists: Dementia, Dementia complete, Publications: 62,64-66
ctv3_Depression.csv	CTV3	Depression	Depression	Davidson and colleagues (University of Edinburgh, personal communication) – modified (see Supplementary Table 4)
ctv3_intell_dz.csv	CTV3	Intellectual disability	Intellectual disability	Mapping Readv2 to CTV3; OpenCodelists: 63; Publications: 62; Other resources: 52
ctv3_ocd.csv	CTV3	Obsessive-compulsive disorder	Obsessive-compulsive disorder	Newly created code list
ctv3_substance_misuse.csv	CTV3	Other psychoactive substance misuse	Other psychoactive substance misuse	Mapping Readv2 to CTV3; Publication: 62
ctv3_ptsd.csv	CTV3	Post-traumatic stress disorder	Post-traumatic stress disorder	Newly created code list
ctv3_Schizophrenia.csv	CTV3	Schizophrenia, schizotypal and delusional disorders	Schizophrenia, schizotypal and delusional disorders	Mapping Readv2 to CTV3; OpenCodelists: 67,68
ctv3_infl_arthritis.csv	CTV3	Inflammatory arthritis and other inflammatory conditions	Ankylosing spondylitis; Juvenile arthritis; Lupus erythematosus (local and systemic); Polymyalgia Rheumatica; Postinfective and reactive arthropathies; Psoriatic arthropathy; Rheumatoid Arthritis; Systemic sclerosis	Newly created code lists for: Ankylosing spondylitis, polymyalgia Rheumatica, Postinfective and reactive arthropathies, Systemic sclerosis; For remaining conditions: Mapping Readv2 to CTV3; OpenCodelists:38,47,48,69-71
ctv3_osteoporosis.csv	CTV3	Osteoporosis and vertebral crush fractures	Collapsed vertebra; Osteoporosis	Mapping Readv2 to CTV3; GitHub repository: 8
ctv3_gout.csv	CTV3	Gout	Gout	Newly created code list
ctv3_OA.csv	CTV3	Osteoarthritis (excl spine)	Osteoarthritis (excl spine)	Mapping Readv2 to CTV3; OpenCodelists: 72
ctv3_spinal_stenosis.csv	CTV3	Spinal stenosis	Spinal stenosis	Newly created code list
ctv3_diab_neuro.csv	CTV3	Peripheral or autonomic neuropathy	Diabetic neurological complications	Newly created code list
ctv3_auto_neuro.csv	CTV3	Peripheral or autonomic neuropathy	Disorders of autonomic nervous system	Newly created code list
ctv3_periph_neuro.csv	CTV3	Peripheral or autonomic neuropathy	Peripheral neuropathies (excluding cranial nerve and carpal tunnel syndromes)	Newly created code list
ctv3_cerebral_palsy.csv	CTV3	Cerebral Palsy	Cerebral Palsy	Mapping Readv2 to CTV3; OpenCodelists: 73,74
ctv3_epilepsy.csv	CTV3	Epilepsy	Epilepsy	Newly created code list
ctv3_migraine.csv	CTV3	Migraine	Migraine	Newly created code list
ctv3_MND.csv	CTV3	Motor neurone disease	Motor neurone disease	Mapping Readv2 to CTV3; OpenCodelists: 74; Other resources: 52
ctv3_MS.csv	CTV3	Multiple sclerosis	Multiple sclerosis	Mapping Readv2 to CTV3; OpenCodelists: 74,75
ctv3_myasthenia.csv	CTV3	Myasthenia gravis	Myasthenia gravis	Mapping Readv2 to CTV3; OpenCodelists: 74
ctv3_parkinsons.csv	CTV3	Parkinson's disease	Parkinson's disease	Mapping Readv2 to CTV3; OpenCodelists:74; Other resources: 52
ctv3_chronic_fatigue.csv	CTV3	Postviral fatigue syndrome, neurasthenia and fibromyalgia	Postviral fatigue syndrome, neurasthenia and fibromyalgia	Newly created code list
ctv3_downs.csv	CTV3	Down's syndrome	Down's syndrome	Mapping Readv2 to CTV3; OpenCodelists: 67,68,76
ctv3_Psoriasis.csv	CTV3	Psoriasis	Psoriasis	Mapping Readv2 to CTV3; OpenCodelists: 71
ICD_benign_brain.csv	ICD10	Benign neoplasm of brain and other parts of central nervous system	Benign neoplasm of brain and other parts of central nervous system	Kuan and colleagues1
ICD_haem_other.csv	ICD10	Haematological malignancies	Haematological malignancy - other	Kuan and colleagues1
ICD_hodgkins.csv	ICD10	Haematological malignancies	Hodgkin Lymphoma	Kuan and colleagues1
ICD_leukaemia.csv	ICD10	Haematological malignancies	Leukaemia	Kuan and colleagues1
ICD_MGUS.csv	ICD10	Haematological malignancies	Monoclonal gammopathy of undetermined significance (MGUS)	Kuan and colleagues1
ICD_plasmacell.csv	ICD10	Haematological malignancies	Multiple myeloma and malignant plasma cell neoplasms	Kuan and colleagues1
ICD_MDS.csv	ICD10	Haematological malignancies	Myelodysplastic syndromes	Kuan and colleagues1
ICD_NHL.csv	ICD10	Haematological malignancies	Non-Hodgkin Lymphoma	Kuan and colleagues1
ICD_PCV.csv	ICD10	Haematological malignancies	Polycythaemia vera	Kuan and colleagues1
ICD_pri_skin.csv	ICD10	Non-melanoma skin malignancies	Primary Malignancy_Other Skin and subcutaneous tissue	Kuan and colleagues1
ICD_pri_biliary.csv	ICD10	Solid organ malignancies	Primary Malignancy_biliary tract	Kuan and colleagues1
ICD_pri_bladder.csv	ICD10	Solid organ malignancies	Primary Malignancy_Bladder	Kuan and colleagues1
ICD_pri_bone.csv	ICD10	Solid organ malignancies	Primary Malignancy_Bone and articular cartilage	Kuan and colleagues1
ICD_pri_brain.csv	ICD10	Solid organ malignancies	Primary Malignancy_Brain, Other CNS and Intracranial	Kuan and colleagues1
ICD_pri_breast.csv	ICD10	Solid organ malignancies	Primary Malignancy_Breast	Kuan and colleagues1
ICD_pri_cervical.csv	ICD10	Solid organ malignancies	Primary Malignancy_Cervical	Kuan and colleagues1
ICD_pri_bowel.csv	ICD10	Solid organ malignancies	Primary Malignancy_colorectal and anus	Kuan and colleagues1
ICD_pri_kidney.csv	ICD10	Solid organ malignancies	Primary Malignancy_Kidney and Ureter	Kuan and colleagues1
ICD_pri_liver.csv	ICD10	Solid organ malignancies	Primary Malignancy_Liver	Kuan and colleagues1
ICD_pri_lung.csv	ICD10	Solid organ malignancies	Primary Malignancy_Lung and trachea	Kuan and colleagues1
ICD_pri_melanoma.csv	ICD10	Solid organ malignancies	Primary Malignancy_Malignant Melanoma	Kuan and colleagues1
ICD_pri_mesothelioma.csv	ICD10	Solid organ malignancies	Primary Malignancy_Mesothelioma	Kuan and colleagues1
ICD_pri_multindep.csv	ICD10	Solid organ malignancies	Primary Malignancy_Multiple independent sites	Kuan and colleagues1
ICD_pri_oesoph.csv	ICD10	Solid organ malignancies	Primary Malignancy_Oesophageal	Kuan and colleagues1
ICD_pri_oroph.csv	ICD10	Solid organ malignancies	Primary Malignancy_Oro-pharyngeal	Kuan and colleagues1
ICD_pri_other.csv	ICD10	Solid organ malignancies	Primary Malignancy_Other Organs	Kuan and colleagues1
ICD_pri_ovarian.csv	ICD10	Solid organ malignancies	Primary Malignancy_Ovarian	Kuan and colleagues1
ICD_pri_pancr.csv	ICD10	Solid organ malignancies	Primary Malignancy_Pancreatic	Kuan and colleagues1
ICD_pri_prost.csv	ICD10	Solid organ malignancies	Primary Malignancy_Prostate	Kuan and colleagues1
ICD_pri_stomach.csv	ICD10	Solid organ malignancies	Primary Malignancy_Stomach	Kuan and colleagues1
ICD_pri_testis.csv	ICD10	Solid organ malignancies	Primary Malignancy_Testicular	Kuan and colleagues1
ICD_pri_thyroid.csv	ICD10	Solid organ malignancies	Primary Malignancy_Thyroid	Kuan and colleagues1
ICD_pri_uterine.csv	ICD10	Solid organ malignancies	Primary Malignancy_Uterine	Kuan and colleagues1
ICD_sec_adrenal.csv	ICD10	Solid organ malignancies	Secondary Malignancy_Adrenal gland	Kuan and colleagues1
ICD_sec_bone.csv	ICD10	Solid organ malignancies	Secondary Malignancy_Bone	Kuan and colleagues1
ICD_sec_bowel.csv	ICD10	Solid organ malignancies	Secondary Malignancy_Bowel	Kuan and colleagues1
ICD_sec_brain.csv	ICD10	Solid organ malignancies	Secondary Malignancy_Brain, Other CNS and Intracranial	Kuan and colleagues1
ICD_sec_liver.csv	ICD10	Solid organ malignancies	Secondary malignancy_Liver and intrahepatic bile duct	Kuan and colleagues1
ICD_sec_lung.csv	ICD10	Solid organ malignancies	Secondary Malignancy_Lung	Kuan and colleagues1
ICD_sec_LN.csv	ICD10	Solid organ malignancies	Secondary Malignancy_Lymph Nodes	Kuan and colleagues1
ICD_sec_other.csv	ICD10	Solid organ malignancies	Secondary Malignancy_Other organs	Kuan and colleagues1
ICD_sec_pleura.csv	ICD10	Solid organ malignancies	Secondary Malignancy_Pleura	Kuan and colleagues1
ICD_sec_peritoneum.csv	ICD10	Solid organ malignancies	Secondary Malignancy_retroperitoneum and peritoneum	Kuan and colleagues1
ICD_dcm.csv	ICD10	Cardiomyopathy	Dilated cardiomyopathy	Kuan and colleagues1
ICD_hocm.csv	ICD10	Cardiomyopathy	Hypertrophic Cardiomyopathy	Kuan and colleagues1
ICD_cardiomyo_oth.csv	ICD10	Cardiomyopathy	Other Cardiomyopathy	Kuan and colleagues1
ICD_av_block_3.csv	ICD10	Conduction disorders and other arrhythmias	Atrioventricular block, complete	Kuan and colleagues1
ICD_sick_sinus.csv	ICD10	Conduction disorders and other arrhythmias	Sick sinus syndrome	Kuan and colleagues1
ICD_SVT.csv	ICD10	Conduction disorders and other arrhythmias	Supraventricular tachycardia	Kuan and colleagues1
ICD_CHD_NOS.csv	ICD10	Coronary heart disease	Coronary heart disease not otherwise specified	Kuan and colleagues1
ICD_myocardial_infarction.csv	ICD10	Coronary heart disease	Myocardial infarction	Kuan and colleagues1
ICD_stable_angina.csv	ICD10	Coronary heart disease	Stable angina	Kuan and colleagues1
ICD_unstable_angina.csv	ICD10	Coronary heart disease	Unstable Angina	Kuan and colleagues1
ICD_mult_valve.csv	ICD10	Heart valve disorders	Multiple valve dz	Kuan and colleagues1
ICD_nonRh_aortic.csv	ICD10	Heart valve disorders	Nonrheumatic aortic valve disorders	Kuan and colleagues1
ICD_nonRh_mitral.csv	ICD10	Heart valve disorders	Nonrheumatic mitral valve disorders	Kuan and colleagues1
ICD_Rh_valve.csv	ICD10	Heart valve disorders	Rheumatic valve dz	Kuan and colleagues1
ICD_Intracereb_haem.csv	ICD10	Stroke	Intracerebral haemorrhage	Kuan and colleagues1
ICD_Isch_stroke.csv	ICD10	Stroke	Ischaemic stroke	Kuan and colleagues1
ICD_Stroke_NOS.csv	ICD10	Stroke	Stroke NOS	Kuan and colleagues1
ICD_AF.csv	ICD10	Atrial fibrillation	Atrial fibrillation	Kuan and colleagues1
ICD_hf.csv	ICD10	Heart failure	Heart failure	Kuan and colleagues1
ICD_hypertension.csv	ICD10	Hypertension	Hypertension	Kuan and colleagues1
ICD_peripheral_arterial_disease.csv	ICD10	Peripheral arterial disease	Peripheral arterial disease	Kuan and colleagues1
ICD_prim_pulm_htn.csv	ICD10	Primary pulmonary hypertension	Primary pulmonary hypertension	Kuan and colleagues1
ICD_subarach.csv	ICD10	Stroke	Subarachnoid haemorrhage	Kuan and colleagues1
ICD_TIA.csv	ICD10	Transient ischaemic attack	Transient ischaemic attack	Kuan and colleagues1
ICD_liver_alc.csv	ICD10	Chronic liver disease	Alcoholic liver disease	Kuan and colleagues1
ICD_autoimm_liver.csv	ICD10	Chronic liver disease	Autoimmune liver disease	Kuan and colleagues1
ICD_liver_fail.csv	ICD10	Chronic liver disease	Hepatic failure	Kuan and colleagues1
ICD_cirrhosis.csv	ICD10	Chronic liver disease	Liver fibrosis, sclerosis and cirrhosis	Kuan and colleagues1
ICD_portal_htn.csv	ICD10	Chronic liver disease	Portal hypertension	Kuan and colleagues1
ICD_barretts.csv	ICD10	Gastro-oesophageal reflux, gastritis and similar	Barrett's oesophagus	Kuan and colleagues1
ICD_gastritis_duodenitis.csv	ICD10	Gastro-oesophageal reflux, gastritis and similar	Gastritis and duodenitis	Kuan and colleagues1
ICD_GORD.csv	ICD10	Gastro-oesophageal reflux, gastritis and similar	Gastro-oesophageal reflux disease	Kuan and colleagues1
ICD_oesoph_ulc.csv	ICD10	Gastro-oesophageal reflux, gastritis and similar	Oesophagitis and oesophageal ulcer	Kuan and colleagues1
ICD_crohns.csv	ICD10	Inflammatory bowel disease	Crohn's disease	Kuan and colleagues1
ICD_ulc_colitis.csv	ICD10	Inflammatory bowel disease	Ulcerative colitis	Kuan and colleagues1
ICD_coeliac.csv	ICD10	Coeliac disease	Coeliac disease	Kuan and colleagues1
ICD_diverticuli.csv	ICD10	Diverticular disease of intestine (acute and chronic)	Diverticular disease of intestine (acute and chronic)	Kuan and colleagues1
ICD_fatty_liver.csv	ICD10	Fatty Liver	Fatty Liver	Kuan and colleagues1
ICD_IBS.csv	ICD10	Irritable bowel syndrome	Irritable bowel syndrome	Kuan and colleagues1
ICD_ulcer_peptic.csv	ICD10	Peptic ulcer disease	Peptic ulcer disease	Kuan and colleagues1
ICD_deaf.csv	ICD10	Hearing loss	Hearing loss	Kuan and colleagues1 – modification (see Supplementary Table 4)
ICD_meniere.csv	ICD10	Meniere disease	Meniere disease	Kuan and colleagues1
ICD_addisons.csv	ICD10	Addisons disease	Addisons disease	New code list
ICD_CF.csv	ICD10	Cystic Fibrosis	Cystic Fibrosis	Kuan and colleagues1
ICD_diab_other.csv	ICD10	Diabetes NOS	Diabetes NOS	Kuan and colleagues1 – modification (see Supplementary Table 4)
ICD_thyroid.csv	ICD10	Hypo or hyperthyroidism	Hypo or hyperthyroidism	Kuan and colleagues1
ICD_type1_diab.csv	ICD10	Type 1 diabetes	Type 1 diabetes	Kuan and colleagues1 – modification (see Supplementary Table 4)
ICD_type2_diab.csv	ICD10	Type 2 diabetes	Type 2 diabetes	Kuan and colleagues1 – modification (see Supplementary Table 4)
ICD_glaucoma.csv	ICD10	Glaucoma	Glaucoma	Kuan and colleagues1
ICD_macula_degen.csv	ICD10	Macular degeneration	Macular degeneration	Kuan and colleagues1
ICD_blind.csv	ICD10	Visual impairment and blindness	Visual impairment and blindness	Kuan and colleagues1 - modification (see Supplementary Table 4)
ICD_CKD.csv	ICD10	Chronic renal disease	Chronic Kidney Disease	Kuan and colleagues1
ICD_ESRD.csv	ICD10	Chronic renal disease	End stage renal disease	Kuan and colleagues1
ICD_GN.csv	ICD10	Chronic renal disease	Glomerulonephritis	Kuan and colleagues1
ICD_TIN.csv	ICD10	Chronic renal disease	Tubulo-interstitial nephritis	Kuan and colleagues1
ICD_ED.csv	ICD10	Erectile dysfunction	Erectile dysfunction	Kuan and colleagues1
ICD_BPH.csv	ICD10	Hyperplasia of prostate	Hyperplasia of prostate	Kuan and colleagues1
ICD_chr_cystitis.csv	ICD10	Non-acute cystitis	Non-acute cystitis	Kuan and colleagues1
ICD_urine_incont.csv	ICD10	Urinary Incontinence	Urinary Incontinence	Kuan and colleagues1
ICD_allergic_rhinitis.csv	ICD10	Allergic and chronic rhinitis	Allergic and chronic rhinitis	Kuan and colleagues1
ICD_asbestosis.csv	ICD10	Asbestosis	Asbestosis	Kuan and colleagues1
ICD_asthma.csv	ICD10	Asthma	Asthma	Kuan and colleagues1
ICD_bronchiectasis.csv	ICD10	Bronchiectasis	Bronchiectasis	Kuan and colleagues1
ICD_COPD.csv	ICD10	COPD	COPD	Kuan and colleagues1
ICD_sleep_apnoea.csv	ICD10	Sleep apnoea	Sleep apnoea	Kuan and colleagues1
ICD_folatedef.csv	ICD10	Iron and vitamin deficiency anaemia	Folate deficiency anaemia	Kuan and colleagues1
ICD_IDA.csv	ICD10	Iron and vitamin deficiency anaemia	Iron deficiency anaemia	Kuan and colleagues1
ICD_b12_def.csv	ICD10	Iron and vitamin deficiency anaemia	Vitamin B12 deficiency anaemia	Kuan and colleagues1
ICD_immunodef.csv	ICD10	Immunodeficiencies	Immunodeficiencies	Kuan and colleagues1
ICD_sarcoid.csv	ICD10	Sarcoidosis	Sarcoidosis	Kuan and colleagues1
ICD_sickle_cell.csv	ICD10	Sickle-cell anaemia	Sickle-cell anaemia	Kuan and colleagues1
ICD_thala.csv	ICD10	Thalassaemia	Thalassaemia	Kuan and colleagues1
ICD_chr_hep.csv	ICD10	Chronic liver disease	Chronic viral hepatitis	Kuan and colleagues1
ICD_hiv.csv	ICD10	HIV	HIV	Kuan and colleagues1
ICD_TB.csv	ICD10	Tuberculosis	Tuberculosis	Kuan and colleagues1
ICD_alc_problems.csv	ICD10	Alcohol Problems	Alcohol Problems	Kuan and colleagues1
ICD_eating_dz.csv	ICD10	Anorexia and bulimia nervosa	Anorexia and bulimia nervosa	Kuan and colleagues1
ICD_anxiety.csv	ICD10	Anxiety disorders	Anxiety disorders	Kuan and colleagues1
ICD_autism.csv	ICD10	Autism and Asperger's syndrome	Autism and Asperger's syndrome	Kuan and colleagues1
ICD_BAD.csv	ICD10	Bipolar affective disorder and mania	Bipolar affective disorder and mania	Kuan and colleagues1
ICD_dementia.csv	ICD10	Dementia	Dementia	Kuan and colleagues1
ICD_depression.csv	ICD10	Depression	Depression	Kuan and colleagues1
ICD_intell_dz.csv	ICD10	Intellectual disability	Intellectual disability	Kuan and colleagues1
ICD_ocd.csv	ICD10	Obsessive-compulsive disorder	Obsessive-compulsive disorder	Kuan and colleagues1
ICD_substance_misuse.csv	ICD10	Other psychoactive substance misuse	Other psychoactive substance misuse	Kuan and colleagues1
ICD_ptsd.csv	ICD10	Post-traumatic stress disorder	Post-traumatic stress disorder	New code list
ICD_schizo.csv	ICD10	Schizophrenia, schizotypal and delusional disorders	Schizophrenia, schizotypal and delusional disorders	Kuan and colleagues1
ICD_ank_spond.csv	ICD10	Inflammatory arthritis and other inflammatory conditions	Ankylosing spondylitis	Kuan and colleagues1
ICD_juv_arth.csv	ICD10	Inflammatory arthritis and other inflammatory conditions	Juvenile arthritis	Kuan and colleagues1
ICD_SLE.csv	ICD10	Inflammatory arthritis and other inflammatory conditions	Lupus erythematosus (local and systemic)	Kuan and colleagues1
ICD_PMR.csv	ICD10	Inflammatory arthritis and other inflammatory conditions	Polymyalgia Rheumatica	Kuan and colleagues1
ICD_reactive.csv	ICD10	Inflammatory arthritis and other inflammatory conditions	Postinfective and reactive arthropathies	Kuan and colleagues1
ICD_PSA.csv	ICD10	Inflammatory arthritis and other inflammatory conditions	Psoriatic arthropathy	Kuan and colleagues1
ICD_RhA.csv	ICD10	Inflammatory arthritis and other inflammatory conditions	Rheumatoid Arthritis	Kuan and colleagues1
ICD_sys_sclerosis.csv	ICD10	Inflammatory arthritis and other inflammatory conditions	Systemic sclerosis	Kuan and colleagues1
ICD_collapsed_vert.csv	ICD10	Osteoporosis and vertebral crush fractures	Collapsed vertebra	Kuan and colleagues1
ICD_osteoporosis.csv	ICD10	Osteoporosis and vertebral crush fractures	Osteoporosis	Kuan and colleagues1
ICD_gout.csv	ICD10	Gout	Gout	Kuan and colleagues1
ICD_OA.csv	ICD10	Osteoarthritis (excl spine)	Osteoarthritis (excl spine)	Kuan and colleagues1
ICD_spinal_stenosis.csv	ICD10	Spinal stenosis	Spinal stenosis	Kuan and colleagues1
ICD_dm_neuro.csv	ICD10	Peripheral or autonomic neuropathy	Diabetic neurological complications	Kuan and colleagues1
ICD_autonomic_neuro.csv	ICD10	Peripheral or autonomic neuropathy	Disorders of autonomic nervous system	Kuan and colleagues1
ICD_periph_neuro.csv	ICD10	Peripheral or autonomic neuropathy	Peripheral neuropathies (excluding cranial nerve and carpal tunnel syndromes)	Kuan and colleagues1
ICD_cerebral_palsy.csv	ICD10	Cerebral Palsy	Cerebral Palsy	Kuan and colleagues1
ICD_epilepsy.csv	ICD10	Epilepsy	Epilepsy	Kuan and colleagues1
ICD_migraine.csv	ICD10	Migraine	Migraine	Kuan and colleagues1
ICD_MND.csv	ICD10	Motor neurone disease	Motor neurone disease	Kuan and colleagues1
ICD_MS.csv	ICD10	Multiple sclerosis	Multiple sclerosis	Kuan and colleagues1
ICD_myasthenia.csv	ICD10	Myasthenia gravis	Myasthenia gravis	Kuan and colleagues1
ICD_Parkinsons.csv	ICD10	Parkinson's disease	Parkinson's disease	Kuan and colleagues1
ICD_chronic_fatigue.csv	ICD10	Postviral fatigue syndrome, neurasthenia and fibromyalgia	Postviral fatigue syndrome, neurasthenia and fibromyalgia	Kuan and colleagues1
ICD_downs.csv	ICD10	Down's syndrome	Down's syndrome	Kuan and colleagues1
ICD_psoriasis.csv	ICD10	Psoriasis	Psoriasis	Kuan and colleagues1
OPCS_CHD_NOS.csv	OPCS-4	Coronary heart disease	Coronary heart disease not otherwise specified	Kuan and colleagues1
OPCS_myocardial_infarction.csv	OPCS-4	Coronary heart disease	Myocardial infarction	Kuan and colleagues1
OPCS_peripheral_arterial_disease.csv	OPCS-4	Peripheral arterial disease	Peripheral arterial disease	Kuan and colleagues1
OPCS_GORD.csv	OPCS-4	Gastro-oesophageal reflux, gastritis and similar	Gastro-oesophageal reflux disease	Kuan and colleagues1
OPCS_diverticuli.csv	OPCS-4	Diverticular disease of intestine (acute and chronic)	Diverticular disease of intestine (acute and chronic)	Kuan and colleagues1
OPCS_ulcer_peptic.csv	OPCS-4	Peptic ulcer disease	Peptic ulcer disease	Kuan and colleagues1
OPCS_glaucoma.csv	OPCS-4	Glaucoma	Glaucoma	Kuan and colleagues1
OPCS_ESRD.csv	OPCS-4	Chronic renal disease	End stage renal disease	Kuan and colleagues1
OPCS_collapsed_vert.csv	OPCS-4	Osteoporosis and vertebral crush fractures	Collapsed vertebra	Kuan and colleagues1
References
1	Kuan, V. et al. A chronological map of 308 physical and mental health conditions from 4 million individuals in the English National Health Service. The Lancet Digital Health 1, e63-e77, doi:https://doi.org/10.1016/S2589-7500(19)30012-3 (2019).
2	OpenCodelists: Haematological Cancer v. 2020-04-15 (Bennett Institute for Applied Data Science, 2020).
3	OpenCodelists: Cancer excluding lung and haematological v. 2020-04-15 (Bennett Institute for Applied Data Science, 2020).
4	OpenCodelists: Lung Cancer v. 2020-04-15 (Bennett Institute for Applied Data Science, 2020).
5	Ullah, A. Z. M. D., Sivapalan, L., Chelala, C. & Kocher, H. M. COVID-19 in patients with hepatobiliary and pancreatic diseases in East London: A single-centre cohort study. medRxiv, 2020.2009.2007.20189621, doi:10.1101/2020.09.07.20189621 (2020).
6	OpenCodelists: Chronic Cardiac Disease v. 2020-04-08 (Bennett Institute for Applied Data Science, 2020).
7	OpenCodelists: Other Heart Disease v. 2020-05-11 (Bennett Institute for Applied Data Science, 2020).
8	read_codes (GitHub, 2021).
9	OpenCodelists: Myocardial infarction 2 v. 2020-07-09.
10	OpenCodelists: Myocardial infarction v. 2020-06-25 (Bennett Institute for Applied Data Science, 2020).
11	OpenCodelists: Stroke (updated) v. 2020-06-02 (Bennett Institute for Applied Data Science, 2020).
12	OpenCodelists: Incident Stroke v. 2020-10-05 (Bennett Institute for Applied Data Science, 2020).
13	OpenCodelists: Incident non-traumatic stroke v. 0be6efb3 (Bennett Institute for Applied Data Science, 2020).
14	Rannikmäe, K. et al. Accuracy of identifying incident stroke cases from linked health care data in UK Biobank. Neurology, doi:10.1212/wnl.0000000000009924 (2020).
15	OpenCodelists: Atrial fibrillation exception reporting v. 2020-07-09 (Bennett Institute for Applied Data Science, 2020).
16	OpenCodelists: Atrial fibrillation: Patient has chosen not to receive atrial fibrillation quality indicator care (Bennett Institute for Applied Data Science, 2020).
17	OpenCodelists: Atrial fibrillation quality indicator care unsuitable for patient v. 2020-07-09 (Bennett Institute for Applied Data Science, 2020).
18	OpenCodelists: Atrial fibrillation resolved v. 2020-07-09 (Bennett Institute for Applied Data Science, 2020).
19	OpenCodelists: Invite for atrial fibrillation care review v. 2020-07-09 (Bennett Institute for Applied Data Science).
20	OpenCodelists: Atrial fibrillation - Clinical finding v. 2020-07-09 (Bennett Institute for Applied Data Science, 2020).
21	OpenCodelists: Atrial fibrillation or flutter v. 2020-07-30 (Bennett Institute for Applied Data Science, 2020).
22	OpenCodelists: Valvular atrial fibrillation v. 6cab4902 (Bennett Institute for Applied Data Science, 2020).
23	OpenCodelists: Incident heart failure v. 07a6c89f (Bennett Institute for Applied Data Science, 2021).
24	OpenCodelists: Heart Failure v. 2020-05-05 (Bennett Institute for Applied Data Science, 2020).
25	OpenCodelists: Hypertension v. 2020-04-28 (Bennett Institute for Applied Data Science, 2020).
26	OpenCodelists: Surgery for peripheral artery disease v. 2020-09-16 (Bennett Institute for Applied Data Science, 2020).
27	OpenCodelists: peripheral arterial disease v. 50e915d7 (Bennett Institute for Applied Data Science, 2020).
28	OpenCodelists: Transient ischaemic attack v. 3526e2ac (Bennett Institute for Applied Data Science, 2020).
29	OpenCodelists: Hepatitis C v. 2020-07-10 (2020).
30	OpenCodelists: Chronic liver disease v. 2020-06-02 (Bennett Institute for Applied Data Science, 2020).
31	GUMCAD Team. GUMCAD: Read Codes V2 and CTV3. (Public Health England,, London, 2019).
32	OpenCodelists: GI Bleed or Ulcer v. 2020-04-08 (Bennett Institute for Applied Data Science, 2020).
33	OpenCodelists: Crohn's Disease v. 223a39f5 (Bennett Institute for Applied Data Science).
34	OpenCodelists: Inflammatory Bowel Disease - Unclassified v. 092ac6c0 (Bennett Institute for Applied Data Science, 2020).
35	OpenCodelists: Ulcerative colitis v. 3b49ad2a (Bennett Institute for Applied Data Science, 2020).
36	OpenCodelists: Inflammatory Bowel Disease v. 2020-04-07 (Bennett Institute for Applied Data Science, 2020).
37	Irving, P., Barrett, K., Tang, D., Nijher, M. & de Lusignan, S. Common infections, mental health problems and healthcare use in people with inflammatory bowel disease: a cohort study protocol. Evidence Based Mental Health, ebmental-2020-300167, doi:10.1136/ebmental-2020-300167 (2020).
38	OpenCodelists: Other Respiratory Conditions v. 2020-07-21 (Bennett Institute for Applied Data Science, 2020).
39	OpenCodelists: Cystic Fibrosis v. 2020-07-20 (Bennett Institute for Applied Data Science, 2020).
40	OpenCodelists: Diabetes Ketoacidosis - CTV3 (DKA - unspecific) v. 2020-10-07 (Bennett Institute for Applied Data Science, 2020).
41	OpenCodelists: Diabetes Unknown Type v. 2020-06-29 (Bennett Institute for Applied Data Science, 2020).
42	OpenCodelists: Diabetes v. 2020-04-15 (Bennett Institute for Applied Data Science, 2020).
43	OpenCodelists: Type 1 Diabetes v. 2020-06-29 (Bennett Institute for Applied Data Science, 2020).
44	OpenCodelists: diabetes-exeter-group v. 2020-07-06 (Bennett Institute for Applied Data Science, 2020).
45	OpenCodelists: Type 2 Diabetes v. 2020-06-29 (Bennett Institute for Applied Data Science, 2020).
46	OpenCodelists: Renal replacement therapy v. 2020-04-14 (Bennett Institute for Applied Data Science, 2020).
47	OpenCodelists: Other Chronic Respiratory Disease v. 2020-07-20 (Bennett Institute for Applied Data Science, 2020).
48	OpenCodelists: Chronic Respiratory Disease v. 2020-04-10 (Bennett Institute for Applied Data Science, 2020).
49	OpenCodelists: Asthma Diagnosis v. 2020-04-15 (Bennett Institute for Applied Data Science, 2020).
50	OpenCodelists: Current Asthma v. 2020-05-06 (Bennett Institute for Applied Data Science, 2020).
51	Nwaru, B. I. et al. Hormonal contraceptives and onset of asthma in reproductive-age women: Population-based cohort study. Journal of Allergy and Clinical Immunology 146, 438-446, doi:10.1016/j.jaci.2020.02.027 (2020).
52	UK Biobank. Resource 594 - Code lists for algorithmically-defined outcomes, <https://biobank.ndph.ox.ac.uk/showcase/refer.cgi?id=594> (
53	OpenCodelists: COPD Infection v. 2020-05-16 (Bennett Institute for Applied Data Science, 2020).
54	OpenCodelists: COPD Rescue Packs and Annual Reviews v. 2020-05-15 (Bennett Institute for Applied Data Science, 2020).
55	OpenCodelists: Current COPD v. 2020-05-06 (Bennett Institute for Applied Data Science, 2020).
56	Ferguson, A. C. et al. Frequency and Phenotype Associations of Rare Variants in 5 Monogenic Cerebral Small Vessel Disease Genes in 200,000 UK Biobank Participants. Neurology Genetics 8, e200015, doi:10.1212/NXG.0000000000200015.
57	OpenCodelists: Permanent Immunosuppression v. 2020-06-02 (Bennett Institute for Applied Data Science, 2020).
58	OpenCodelists: Temporary Immunosuppression v. 2020-04-24 (Bennett Institute for Applied Data Science, 2020).
59	OpenCodelists: Sickle Cell Disease v. 2020-04-14 (Bennett Institute for Applied Data Science, 2020).
60	OpenCodelists: HIV v. 2020-07-13 (Bennett Institute for Applied Data Science, 2020).
61	OpenCodelists: hazardous alcohol drinking v. 6364474b (Bennett Institute for Applied Data Science, 2021).
62	Fabbri, C. et al. Genetic and clinical characteristics of treatment-resistant depression using primary care records in two UK cohorts. 2020.2008.2024.20178715, doi:10.1101/2020.08.24.20178715 %J medRxiv (2020).
63	OpenCodelists: Psychosis, schizophrenia + bipolar affective disease v. 2020-07-09 (Bennett Institute for Applied Data Science, 2020).
64	NHS England North & Northern England, Y. H., Cheshire & Merseyside and Greater Manchester, Lancashire & South Cumbria Strategic Clinical Networks,. North Guidance on Dementia Delirium Coding. (2015).
65	NHS London Clinical Networks. Guidance to GPs to improve dementia coding, and raise diagnosis rates. A step by step approach. (2016).
66	Wilkinson, T. et al. Identifying dementia outcomes in UK Biobank: a validation study of primary care, hospital admissions and mortality data. European Journal of Epidemiology 34, 557-565, doi:10.1007/s10654-019-00499-1 (2019).
67	OpenCodelists: Intellectual disability including Down's Syndrome v. 2020-08-27 (Bennett Institute for Applied Data Science, 2020).
68	OpenCodelists: Intellectual disability v. 2020-08-27 (Bennett Institute for Applied Data Science, 2020).
69	OpenCodelists: Rheumatoid Arthritis v. 2020-05-12 (Bennett Institute for Applied Data Science, 2020).
70	OpenCodelists: Systemic Lupus Erythematosus (SLE) v. 2020-05-12 (Bennett Institute for Applied Data Science, 2020).
71	OpenCodelists: RA / SLE / Psoriasis v. 2020-04-14 (Bennett Institute for Applied Data Science, 2020).
72	OpenCodelists: Osteoarthritis v. 2020-06-04 (Bennett Institute for Applied Data Science, 2020).
73	OpenCodelists: Cerebral palsy v. 1835edac (Bennett Institute for Applied Data Science, 2021).
74	OpenCodelists: Other Neurological Conditions v. 2020-06-02 (Bennett Institute for Applied Data Science, 2020).
75	OpenCodelists: Multiple Sclerosis v. 2020-05-12 (Bennett Institute for Applied Data Science, 2020).
76	OpenCodelists: Down syndrome v. 15832db6 (Bennett Institute for Applied Data Science, 2021).
