# Supplementary material for: Robustly measuring multimorbidity using disparate linked datasets
Source: Commun Med (Lond). 2025 Jul 8;5:283. doi: 10.1038/s43856-025-00995-4 (PMC12238475; doi:10.1038/s43856-025-00995-4)
Supplement: Supplementary file 7 — Supplementary Data 4 [file 43856_2025_995_MOESM7_ESM.xlsx]

## Sheet: Sheet1
Body system & condition	Any data source (% of study pop.)	Primary care record (row %)	UKB record (row %)	Hospital record (row %)
Mental and behavioural disorders
Depression	30,770 (17.8)	27,911 (90.7)	9,681 (31.5)	1,294 (4.2)
Anxiety disorders	21,770 (12.6)	20,681 (95.0)	2,353 (10.8)	478 (2.2)
Alcohol Problems	3,636 (2.1)	3,308 (91.0)	216 (5.9)	722 (19.9)
Bipolar affective disorder and mania	1,303 (0.8)	646 (49.6)	938 (72.0)	195 (15.0)
Schizophrenia, schizotypal and delusional disorders	691 (0.4)	639 (92.5)	177 (25.6)	200 (28.9)
Other psychoactive substance misuse	625 (0.4)	589 (94.2)	17 (2.7)	50 (8.0)
Obsessive-compulsive disorder	500 (0.3)	482 (96.4)	43 (8.6)	19 (3.8)
Anorexia and bulimia nervosa	482 (0.3)	433 (89.8)	106 (22.0)	18 (3.7)
Post-traumatic stress disorder	409 (0.2)	300 (73.3)	125 (30.6)	13 (3.2)
Intellectual disability	255 (0.1)	148 (58.0)	NA	149 (58.4)
Autism and Asperger's syndrome	118 (0.1)	79 (66.9)	NA	67 (56.8)
Dementia	98 (0.1)	67 (68.4)	36 (36.7)	26 (26.5)
Neoplasms
Solid organ malignancies	11,956 (6.9)	9,060 (75.8)	10,570 (88.4)	6,339 (53.0)
Non-melanoma skin malignancies	5,347 (3.1)	4,191 (78.4)	1,945 (36.4)	2,862 (53.5)
Haematological malignancies	1,324 (0.8)	1,154 (87.2)	927 (70.0)	720 (54.4)
Benign neoplasm of brain and other parts of central nervous system	698 (0.4)	586 (84.0)	184 (26.4)	214 (30.7)
Diseases of the circulatory system
Hypertension	52,257 (30.3)	37,455 (71.7)	47,967 (91.8)	12,855 (24.6)
Coronary heart disease	12,166 (7.1)	9,905 (81.4)	8,425 (69.3)	6,605 (54.3)
Stroke	3,292 (1.9)	2,078 (63.1)	2,726 (82.8)	717 (21.8)
Atrial fibrillation	3,220 (1.9)	2,636 (81.9)	1,319 (41.0)	2,082 (64.7)
Heart valve disorders	2,682 (1.6)	1,632 (60.9)	1,333 (49.7)	751 (28.0)
Transient ischaemic attack	2,064 (1.2)	1,628 (78.9)	564 (27.3)	510 (24.7)
Peripheral arterial disease	1,599 (0.9)	1,123 (70.2)	430 (26.9)	530 (33.1)
Heart failure	1,455 (0.8)	1,052 (72.3)	120 (8.2)	729 (50.1)
Conduction disorders & other arrhythmias	1,244 (0.7)	894 (71.9)	134 (10.8)	530 (42.6)
Cardiomyopathy	432 (0.3)	333 (77.1)	183 (42.4)	196 (45.4)
Primary pulmonary hypertension	88 (0.1)	40 (45.5)	NA	65 (73.9)
Diseases of the digestive system
Gastro-oesophageal reflux, gastritis and similar	26,540 (15.4)	19,857 (74.8)	8,709 (32.8)	8,895 (33.5)
Irritable bowel syndrome	13,370 (7.7)	11,432 (85.5)	3,839 (28.7)	743 (5.6)
Diverticular disease of intestine (acute and chronic)	6,727 (3.9)	4,891 (72.7)	1,858 (27.6)	3,546 (52.7)
Peptic ulcer disease	5,674 (3.3)	3,986 (70.3)	2,177 (38.4)	1,296 (22.8)
Inflammatory bowel disease	2,674 (1.5)	2,370 (88.6)	1,497 (56.0)	1,123 (42.0)
Chronic liver disease	1,152 (0.7)	948 (82.3)	233 (20.2)	356 (30.9)
Coeliac disease	953 (0.6)	843 (88.5)	732 (76.8)	332 (34.8)
Fatty Liver	844 (0.5)	718 (85.1)	NA	182 (21.6)
Diseases of the ear and mastoid process
Hearing loss	6,217 (3.6)	1,715 (27.6)	5,389 (86.7)	31 (0.5)
Meniere disease	1,088 (0.6)	877 (80.6)	484 (44.5)	74 (6.8)
Endocrine, nutritional and metabolic diseases
Hypo or hyperthyroidism	12,011 (7.0)	11,550 (96.2)	9,672 (80.5)	2,349 (19.6)
Type 2 diabetes	7,946 (4.6)	7,506 (94.5)	7,634 (96.1)	2,956 (37.2)
Diabetes NOS	687 (0.4)	459 (66.8)	582 (84.7)	259 (37.7)
Type 1 diabetes	548 (0.3)	542 (98.9)	544 (99.3)	306 (55.8)
Cystic Fibrosis	97 (0.1)	85 (87.6)	NA	14 (14.4)
Addison’s disease	88 (0.1)	76 (86.4)	61 (69.3)	39 (44.3)
Diseases of the eye and adnexa
Glaucoma	3,294 (1.9)	2,394 (72.7)	2,507 (76.1)	404 (12.3)
Macular degeneration	1,900 (1.1)	727 (38.3)	1,309 (68.9)	203 (10.7)
Visual impairment and blindness	394 (0.2)	361 (91.6)	25 (6.3)	31 (7.9)
Diseases of the genitourinary system
Erectile dysfunction	7,920 (4.6)	7,888 (99.6)	117 (1.5)	41 (0.5)
Urinary Incontinence	7,333 (4.2)	6,539 (89.2)	631 (8.6)	1,228 (16.7)
Hyperplasia of prostate	6,413 (3.7)	4,751 (74.1)	2,464 (38.4)	1,463 (22.8)
Chronic renal disease	3,670 (2.1)	1,011 (27.5)	2,638 (71.9)	528 (14.4)
Non-acute cystitis	312 (0.2)	209 (67.0)	NA	127 (40.7)
Diseases of the respiratory system
Allergic and chronic rhinitis	47,830 (27.7)	21,491 (44.9)	39,540 (82.7)	202 (0.4)
Asthma	23,454 (13.6)	17,882 (76.2)	20,137 (85.9)	4,689 (20.0)
Chronic obstructive pulmonary disease	3,217 (1.9)	2,675 (83.2)	628 (19.5)	1,047 (32.5)
Sleep apnoea	1,779 (1.0)	1,419 (79.8)	579 (32.5)	638 (35.9)
Bronchiectasis	852 (0.5)	757 (88.8)	389 (45.7)	173 (20.3)
Asbestosis	190 (0.1)	153 (80.5)	66 (34.7)	11 (5.8)
Diseases of the blood and blood-forming organs and certain disorders involving the immune mechanism
Iron and vitamin deficiency anaemia	7,200 (4.2)	5,854 (81.3)	1,607 (22.3)	1,118 (15.5)
Sarcoidosis	619 (0.4)	544 (87.9)	319 (51.5)	98 (15.8)
Thalassaemia	139 (0.1)	51 (36.7)	49 (35.3)	68 (48.9)
Immunodeficiencies	121 (0.1)	109 (90.1)	NA	23 (19.0)
Sickle-cell anaemia	53 (0.0)	21 (39.6)	18 (34.0)	38 (71.7)
Certain infectious and parasitic diseases
Tuberculosis	1,733 (1.0)	1,278 (73.7)	878 (50.7)	37 (2.1)
HIV	247 (0.1)	239 (96.8)	100 (40.5)	58 (23.5)
Diseases of the musculoskeletal system and connective tissue
Osteoarthritis (excl spine)	35,417 (20.5)	27,376 (77.3)	14,230 (40.2)	6,379 (18.0)
Inflammatory arthritis and other inflammatory conditions	5,688 (3.3)	4,354 (76.5)	3,275 (57.6)	1,193 (21.0)
Gout	5,421 (3.1)	4,987 (92.0)	2,488 (45.9)	365 (6.7)
Osteoporosis and vertebral crush fractures	4,992 (2.9)	3,577 (71.7)	2,831 (56.7)	848 (17.0)
Spinal stenosis	845 (0.5)	534 (63.2)	60 (7.1)	400 (47.3)
Diseases of the nervous systems
Migraine	13,969 (8.1)	12,127 (86.8)	4,670 (33.4)	400 (2.9)
Post-viral fatigue syndrome, neurasthenia and fibromyalgia	3,560 (2.1)	3,224 (90.6)	1,046 (29.4)	81 (2.3)
Epilepsy	2,294 (1.3)	2,065 (90.0)	1,353 (59.0)	695 (30.3)
Peripheral or autonomic neuropathy	2,294 (1.3)	1,414 (61.6)	330 (14.4)	900 (39.2)
Multiple sclerosis	731 (0.4)	674 (92.2)	610 (83.4)	328 (44.9)
Parkinson's disease	315 (0.2)	285 (90.5)	284 (90.2)	123 (39.0)
Cerebral Palsy	152 (0.1)	93 (61.2)	70 (46.1)	104 (68.4)
Myasthenia gravis	80 (0.0)	72 (90.0)	65 (81.2)	31 (38.8)
Motor neuron disease	37 (0.0)	24 (64.9)	17 (45.9)	12 (32.4)
Congenital malformations, deformations and chromosomal abnormalities
Down's syndrome	24 (0.0)	20 (83.3)	NA	6 (25.0)
Diseases of the skin and subcutaneous tissue
Psoriasis	6,276 (3.6)	5,836 (93.0)	1,918 (30.6)	342 (5.4)
Table legend: Bold numbers indicate the single source with the highest proportion identified compared to using records from all three data sources; NA: Not applicable since no relevant information collected in the UK Biobank baseline assessment; pop: Population
