# Supplementary material for: Robustly measuring multimorbidity using disparate linked datasets
Source: Commun Med (Lond). 2025 Jul 8;5:283. doi: 10.1038/s43856-025-00995-4 (PMC12238475; doi:10.1038/s43856-025-00995-4)
Supplement: Supplementary file 8 — Supplementary Data 5 [file 43856_2025_995_MOESM8_ESM.xlsx]

## Sheet: Sheet1
Body system	Conditions	No. of participants with condition using all three data sources	Proportion of participants identified in the respective data sources
			UKB	UKB+GP	UKB+GP+hospital	UKB+hospital	GP	GP+hospital	Hospital
Mental and behavioural disorders	Depression	30770	8	21	2	<1	67	1	<1
Mental and behavioural disorders	Anxiety disorders	21770	4	6	<1	<1	87	1	<1
Mental and behavioural disorders	Alcohol Problems	3636	1	2	2	<1	76	10	7
Mental and behavioural disorders	Bipolar affective disorder and mania	1303	47	16	8	1	23	3	3
Mental and behavioural disorders	Schizophrenia, schizotypal and delusional disorders	691	2	11	12	<1	58	11	5
Mental and behavioural disorders	Other psychoactive substance misuse	625					90	3	4
Mental and behavioural disorders	Obsessive-compulsive disorder	500		5			88
Mental and behavioural disorders	Anorexia and bulimia nervosa	482	10	11			76
Mental and behavioural disorders	Post-traumatic stress disorder	409	25	5			67
Mental and behavioural disorders	Intellectual disability	255	<1	<1	<1	<1	42	16	42
Mental and behavioural disorders	Autism and Asperger's syndrome	118	<1	<1	<1	<1	43	24	33
Mental and behavioural disorders	Dementia	98
Neoplasms	Solid organ malignancies	11956	17	23	44	4	7	2	3
Neoplasms	Non-melanoma skin malignancies	5347	7	9	16	4	30	23	11
Neoplasms	Haematological malignancies	1324	6	22	41	1	18	6	6
Neoplasms	Benign neoplasm of brain and other parts of central nervous system	698	10	9	5	2	50	20	4
Diseases of the circulatory system	Hypertension	52257	24	46	20	2	5	<1	2
Diseases of the circulatory system	Coronary heart disease	12166	9	17	41	3	20	4	7
Diseases of the circulatory system	Stroke	3292	33	30	17	2	15	<1	1
Diseases of the circulatory system	Atrial fibrillation	3220	4	11	25	<1	21	25	13
Diseases of the circulatory system	Heart valve disorders	2682	28	13	7	2	31	9	10
Diseases of the circulatory system	Transient ischaemic attack	2064	10	13	3	<1	52	11	10
Diseases of the circulatory system	Peripheral arterial disease	1599	18	4	4	<1	45	17	11
Diseases of the circulatory system	Heart failure	1455	3	2	3	<1	45	23	24
Diseases of the circulatory system	Conduction disorders and other arrhythmias	1244	5	3	3	<1	50	17	23
Diseases of the circulatory system	Cardiomyopathy	432	9	15	17	<1	30	15	13
Diseases of the circulatory system	Primary pulmonary hypertension	88
Diseases of the digestive system	Gastro-oesophageal reflux, gastritis and similar	26540	13	11	7	2	42	15	10
Diseases of the digestive system	Irritable bowel syndrome	13370	12	15	1	<1	68	2	2
Diseases of the digestive system	Diverticular disease of intestine (acute and chronic)	6727	6	9	10	3	32	22	18
Diseases of the digestive system	Peptic ulcer disease	5674	18	15	5	2	45	6	11
Diseases of the digestive system	Inflammatory bowel disease	2674	6	21	27	2	31	10	4
Diseases of the digestive system	Chronic liver disease	1152	6	7	6	1	56	13	11
Diseases of the digestive system	Coeliac disease	953	8	41	27	<1	16	5	3
Diseases of the digestive system	Fatty Liver	844	<1	<1	<1	<1	78	7	15
Diseases of the ear and mastoid process	Hearing loss	6217	72	14			13
Diseases of the ear and mastoid process	Meniere disease	1088	17	23	3	<1	53	2	1
Endocrine, nutritional and metabolic diseases	Hypo or hyperthyroidism	12011	3	61	16	<1	17	2	<1
Endocrine, nutritional and metabolic diseases	Type 2 diabetes	7946	3	58	34	<1	2	<1	2
Endocrine, nutritional and metabolic diseases	Diabetes NOS	687	28	23	33		11
Endocrine, nutritional and metabolic diseases	Type 1 diabetes	548		44	55
Endocrine, nutritional and metabolic diseases	Cystic Fibrosis	97
Endocrine, nutritional and metabolic diseases	Addison's disease	88
Diseases of the eye and adnexa	Glaucoma	3294	25	41	9	1	22	<1	1
Diseases of the eye and adnexa	Macular degeneration	1900	53	12	1	2	24	<1	6
Diseases of the eye and adnexa	Visual impairment and blindness	394	5				86	5
Diseases of the genitourinary system	Erectile dysfunction	7920					98
Diseases of the genitourinary system	Urinary Incontinence	7333	5	2	<1	<1	76	10	5
Diseases of the genitourinary system	Hyperplasia of prostate	6413	13	17	5	4	47	5	9
Diseases of the genitourinary system	Chronic renal disease	3670	64	3	4	2	19	2	7
Diseases of the genitourinary system	Non-acute cystitis	312	<1	<1	<1	<1	59	8	33
Diseases of the respiratory system	Allergic and chronic rhinitis	47830	55	28	<1	<1	17	<1	<1
Diseases of the respiratory system	Asthma	23454	21	47	16	2	12	<1	1
Diseases of the respiratory system	COPD	3217	3	11	5	<1	54	13	14
Diseases of the respiratory system	Sleep apnoea	1779	7	15	8	3	42	15	11
Diseases of the respiratory system	Bronchiectasis	852	8	26	12	<1	46	5	3
Diseases of the respiratory system	Asbestosis	190	17	15			62
Diseases of the musculoskeletal system and connective tissue	Osteoarthritis (excl spine)	35417	16	16	6	2	49	6	4
Diseases of the musculoskeletal system and connective tissue	Inflammatory arthritis and other inflammatory conditions	5688	19	24	13	1	36	3	3
Diseases of the musculoskeletal system and connective tissue	Gout	5421	7	35	4	<1	52	2	<1
Diseases of the musculoskeletal system and connective tissue	Osteoporosis and vertebral crush fractures	4992	18	33	5	<1	32	2	9
Diseases of the musculoskeletal system and connective tissue	Spinal stenosis	845	4	2	<1	1	47	13	32
Diseases of the nervous systems	Migraine	13969	12	20	<1	<1	65	1	<1
Diseases of the nervous systems	Postviral fatigue syndrome, neurasthenia and fibromyalgia	3560	9	19	2	<1	70	<1	<1
Diseases of the nervous systems	Epilepsy	2294	5	33	21	<1	32	5	4
Diseases of the nervous systems	Peripheral or autonomic neuropathy	2294	6	5	2	1	50	5	31
Diseases of the nervous systems	Multiple sclerosis	731	5	38	39	<1	12	3	2
Diseases of the nervous systems	Parkinson's disease	315	4	52	32		4		4
Diseases of the nervous systems	Cerebral Palsy	152	5	7	26	8	20	8	26
Diseases of the nervous systems	Myasthenia gravis	80
Diseases of the nervous systems	Motor neuron disease	37
Diseases of the blood and blood-forming organs and certain disorders involving the immune mechanism	Iron and vitamin deficiency anaemia	7200	10	9	2	<1	65	5	8
Diseases of the blood and blood-forming organs and certain disorders involving the immune mechanism	Sarcoidosis	619	10	30	11		44	3
Diseases of the blood and blood-forming organs and certain disorders involving the immune mechanism	Thalassaemia	139	24				24		34
Diseases of the blood and blood-forming organs and certain disorders involving the immune mechanism	Immunodeficiencies	121	<1	<1	<1	<1	81	9	10
Diseases of the blood and blood-forming organs and certain disorders involving the immune mechanism	Sickle-cell anaemia	53
Certain infectious and parasitic diseases	Tuberculosis	1733	26	24			48
Certain infectious and parasitic diseases	HIV	247	3	15	22		58
Congenital malformations, deformations and chromosomal abnormalities	Down's syndrome	24
Diseases of the skin and subcutaneous tissue	Psoriasis	6276	6	22	2	<1	66	2	<1
We have suppressed some cells to avoid disclosing small numbers, in keeping with UK Biobank guidelines1. GP: Primary care records; hospitak: Hospital and/or cancer registry records; UKB: UK Biobank baseline assessment centre records
References
1	UK Biobank. Reporting small numbers in results in research outputs using UK Biobank data. https://www.ukbiobank.ac.uk/media/ydilu0ug/numbers-for-publications-uncommon-and-geographical-variables.pdf (2023).
