# Supplementary material for: Robustly measuring multimorbidity using disparate linked datasets
Source: Commun Med (Lond). 2025 Jul 8;5:283. doi: 10.1038/s43856-025-00995-4 (PMC12238475; doi:10.1038/s43856-025-00995-4)
Supplement: Supplementary file 9 — Supplementary Data 6 [file 43856_2025_995_MOESM9_ESM.xlsx]

## Sheet: Sheet1
Subgroup		Sex (n=172563)		Ethnicity (n=171820)*		Deprivation (n=172357)*
		Men	Women	White	Ethnic minority groups	1 (least deprived)	2	3	4	5	6	7	8	9	10 (most deprived)
N (% of whole population)		78534 (45.5)	94029 (54.5)	164711 (95.4)	7109 (4.1)	17003 (9.9)	18230 (10.6)	17888 (10.4)	16956 (9.8)	18121 (10.5)	17887 (10.4)	17375 (10.1)	17219 (10.0)	16763 (9.7)	14915 (8.6)
Age group at baseline, years
	MLTC definition
40-44	2+	3103 (40.4)	4474 (49.9)	6889 (45.5)	646 (45.8)	576 (41.4)	580 (40.7)	636 (42.6)	587 (43.9)	696 (43.9)	724 (43.7)	806 (45.0)	924 (47.0)	1016 (49.2)	1007 (53.4)
	3+	1578 (20.6)	2526 (28.2)	3722 (24.6)	358 (25.4)	288 (20.7)	272 (19.1)	314 (21.0)	302 (22.6)	382 (24.1)	377 (22.8)	412 (23.0)	502 (25.5)	602 (29.2)	639 (33.9)
	3+ from 3+	1028 (13.4)	1866 (20.8)	2625 (17.3)	250 (17.7)	197 (14.2)	184 (12.9)	219 (14.7)	211 (15.8)	272 (17.2)	264 (16.0)	280 (15.6)	358 (18.2)	434 (21.0)	468 (24.8)
	Mental-physical	1139 (14.8)	2141 (23.9)	3023 (20.0)	241 (17.1)	200 (14.4)	205 (14.4)	243 (16.3)	230 (17.2)	309 (19.5)	301 (18.2)	333 (18.6)	422 (21.5)	481 (23.3)	546 (29.0)
45-49	2+	4500 (45.8)	6657 (53.1)	10361 (49.9)	751 (50.6)	965 (45.3)	1048 (48.0)	1000 (48.5)	961 (46.8)	1020 (47.4)	1119 (49.6)	1138 (47.7)	1196 (49.7)	1329 (54.1)	1366 (61.1)
	3+	2417 (24.6)	3867 (30.9)	5804 (27.9)	461 (31.1)	487 (22.9)	533 (24.4)	517 (25.1)	526 (25.6)	560 (26.0)	614 (27.2)	637 (26.7)	671 (27.9)	816 (33.2)	915 (40.9)
	3+ from 3+	1747 (17.8)	3011 (24.0)	4384 (21.1)	362 (24.4)	352 (16.5)	388 (17.8)	386 (18.7)	405 (19.7)	402 (18.7)	459 (20.3)	482 (20.2)	503 (20.9)	653 (26.6)	721 (32.3)
	Mental-physical	1550 (15.8)	2972 (23.7)	4282 (20.6)	224 (15.1)	335 (15.7)	385 (17.6)	370 (17.9)	387 (18.9)	425 (19.7)	406 (18.0)	441 (18.5)	477 (19.8)	604 (24.6)	688 (30.8)
50-54	2+	6018 (53.5)	8823 (59.3)	13971 (56.5)	809 (61.8)	1324 (51.5)	1399 (53.5)	1359 (52.6)	1355 (54.0)	1527 (57.1)	1506 (57.0)	1498 (56.7)	1624 (59.0)	1576 (59.8)	1653 (66.8)
	3+	3607 (32.1)	5662 (38.0)	8692 (35.2)	535 (40.9)	752 (29.2)	807 (30.9)	799 (30.9)	790 (31.5)	909 (34.0)	942 (35.6)	928 (35.1)	1085 (39.4)	1062 (40.3)	1180 (47.7)
	3+ from 3+	2781 (24.7)	4673 (31.4)	6957 (28.1)	463 (35.4)	605 (23.5)	617 (23.6)	641 (24.8)	617 (24.6)	714 (26.7)	763 (28.9)	754 (28.5)	876 (31.8)	871 (33.1)	985 (39.8)
	Mental-physical	2044 (18.2)	3903 (26.2)	5688 (23.0)	233 (17.8)	489 (19.0)	498 (19.1)	516 (20.0)	484 (19.3)	608 (22.7)	586 (22.2)	602 (22.8)	657 (23.9)	653 (24.8)	840 (33.9)
55-59	2+	8481 (60.9)	11431 (65.0)	18982 (62.8)	856 (72.7)	1978 (61.2)	2031 (59.3)	2036 (60.3)	1805 (60.6)	2063 (62.0)	2024 (60.4)	2056 (63.9)	2035 (65.7)	2000 (68.0)	1861 (73.5)
	3+	5612 (40.3)	7720 (43.9)	12674 (41.9)	602 (51.1)	1255 (38.9)	1273 (37.2)	1336 (39.6)	1163 (39.1)	1358 (40.8)	1325 (39.5)	1368 (42.5)	1422 (45.9)	1426 (48.5)	1391 (54.9)
	3+ from 3+	4539 (32.6)	6622 (37.6)	10593 (35.1)	521 (44.3)	1014 (31.4)	1069 (31.2)	1085 (32.1)	969 (32.5)	1133 (34.0)	1097 (32.7)	1162 (36.1)	1184 (38.2)	1207 (41.0)	1229 (48.5)
	Mental-physical	2726 (19.6)	4719 (26.8)	7169 (23.7)	250 (21.2)	692 (21.4)	677 (19.8)	744 (22.0)	642 (21.6)	722 (21.7)	745 (22.2)	748 (23.2)	806 (26.0)	792 (26.9)	869 (34.3)
60-64	2+	13417 (69.8)	16401 (70.8)	28885 (70.1)	782 (80.5)	3017 (67.9)	3221 (66.9)	3104 (67.6)	3131 (68.6)	3198 (69.2)	3087 (70.2)	2958 (71.4)	2869 (73.2)	2705 (74.5)	2491 (77.8)
	3+	9546 (49.7)	11671 (50.4)	20507 (49.8)	600 (61.7)	2044 (46.0)	2182 (45.3)	2117 (46.1)	2207 (48.3)	2263 (49.0)	2160 (49.1)	2138 (51.6)	2102 (53.6)	2027 (55.8)	1952 (61.0)
	3+ from 3+	7916 (41.2)	10206 (44.1)	17519 (42.5)	505 (52.0)	1709 (38.5)	1843 (38.3)	1781 (38.8)	1856 (40.7)	1937 (41.9)	1840 (41.8)	1839 (44.4)	1804 (46.0)	1768 (48.7)	1724 (53.9)
	Mental-physical	3748 (19.5)	6102 (26.3)	9596 (23.3)	202 (20.8)	939 (21.1)	976 (20.3)	961 (20.9)	968 (21.2)	1030 (22.3)	968 (22.0)	1006 (24.3)	1008 (25.7)	969 (26.7)	1010 (31.6)
65+	2+	13147 (78.9)	13157 (77.9)	25538 (78.2)	645 (85.3)	2432 (75.1)	2890 (76.6)	2906 (76.9)	2707 (77.0)	2891 (77.0)	2809 (78.4)	2543 (79.6)	2470 (80.2)	2474 (81.6)	2166 (83.7)
	3+	10108 (60.7)	9969 (59.0)	19437 (59.5)	548 (72.5)	1792 (55.3)	2155 (57.1)	2170 (57.4)	2044 (58.1)	2173 (57.9)	2117 (59.1)	1942 (60.8)	1882 (61.1)	2003 (66.1)	1787 (69.1)
	3+ from 3+	8668 (52.0)	8845 (52.3)	16941 (51.9)	490 (64.8)	1537 (47.5)	1858 (49.3)	1886 (49.9)	1768 (50.3)	1889 (50.3)	1857 (51.9)	1691 (52.9)	1657 (53.8)	1744 (57.5)	1615 (62.4)
	Mental-physical	3149 (18.9)	4218 (25.0)	7177 (22.0)	159 (21.0)	605 (18.7)	754 (20.0)	777 (20.6)	666 (18.9)	740 (19.7)	797 (22.3)	770 (24.1)	722 (23.4)	796 (26.3)	732 (28.3)
Table legend: * Ethnicity and deprivation had 743 (0.4) and 206 (0.1) individuals with missing data, respectively. These were excluded from stratified analyses using these characteristics. MLTC: Multiple long-term conditions; 2+: ≥ 2 long-term conditions (LTCs); 3+: ≥ 3 LTCs; 3+ from 3+: ≥ 3 LTCs from ≥ 3 body systems; Mental-physical: ≥ 2 LTCs where ≥ 1 mental health LTC and ≥ 1 physical health …
