# Supplementary material for: Robustly measuring multimorbidity using disparate linked datasets
Source: Commun Med (Lond). 2025 Jul 8;5:283. doi: 10.1038/s43856-025-00995-4 (PMC12238475; doi:10.1038/s43856-025-00995-4)
Supplement: Supplementary file 10 — Supplementary Data 7 [file 43856_2025_995_MOESM10_ESM.xlsx]

## Sheet: Sheet1
Age group		Data source
at baseline, years	MLTC definition	All three data sources (%)	Primary care records alone (%)	UKB records alone (%)	Hospital records alone (%)
40-44	MLTC 2+	7577 (45.5)	5338 (32.1)	3983 (23.9)	631 (3.8)
	MLTC 3+	4104 (24.7)	2617 (15.7)	1325 (8.0)	218 (1.3)
	MLTC 3+ from 3+	2894 (17.4)	1735 (10.4)	833 (5.0)	145 (0.9)
	Mental-physical multimorbidity	3280 (19.7)	2537 (15.2)	892 (5.4)	134 (0.8)
45-49	MLTC 2+	11157 (49.9)	8020 (35.9)	6090 (27.2)	1155 (5.2)
	MLTC 3+	6284 (28.1)	4096 (18.3)	2122 (9.5)	449 (2.0)
	MLTC 3+ from 3+	4758 (21.3)	2994 (13.4)	1452 (6.5)	294 (1.3)
	Mental-physical multimorbidity	4522 (20.2)	3581 (16.0)	1245 (5.6)	226 (1.0)
50-54	MLTC 2+	14841 (56.8)	11321 (43.3)	8553 (32.7)	2061 (7.9)
	MLTC 3+	9269 (35.5)	6341 (24.3)	3448 (13.2)	842 (3.2)
	MLTC 3+ from 3+	7454 (28.5)	4920 (18.8)	2561 (9.8)	571 (2.2)
	Mental-physical multimorbidity	5947 (22.8)	4923 (18.8)	1620 (6.2)	311 (1.2)
55-59	MLTC 2+	19912 (63.2)	15865 (50.3)	12046 (38.2)	3362 (10.7)
	MLTC 3+	13332 (42.3)	9434 (29.9)	5355 (17.0)	1441 (4.6)
	MLTC 3+ from 3+	11161 (35.4)	7628 (24.2)	4130 (13.1)	957 (3.0)
	Mental-physical multimorbidity	7445 (23.6)	6314 (20.0)	2039 (6.5)	365 (1.2)
60-64	MLTC 2+	29818 (70.4)	24627 (58.1)	18713 (44.2)	6241 (14.7)
	MLTC 3+	21217 (50.1)	15770 (37.2)	8887 (21.0)	2860 (6.7)
	MLTC 3+ from 3+	18122 (42.8)	13080 (30.9)	6903 (16.3)	1816 (4.3)
	Mental-physical multimorbidity	9850 (23.2)	8611 (20.3)	2353 (5.6)	463 (1.1)
65+	MLTC 2+	26304 (78.4)	22579 (67.3)	17931 (53.4)	7211 (21.5)
	MLTC 3+	20077 (59.8)	15719 (46.8)	9375 (27.9)	3606 (10.7)
	MLTC 3+ from 3+	17513 (52.2)	13190 (39.3)	7394 (22.0)	2235 (6.7)
	Mental-physical multimorbidity	7367 (22.0)	6591 (19.6)	1619 (4.8)	356 (1.1)
MLTC: Multiple long-term conditions; MLTC 2+: ≥ 2 long-term conditions (LTCs); MLTC 3+: ≥ 3 LTCs; MLTC 3+ from 3+: ≥ 3 LTCs from ≥ 3 body systems; Mental-physical multimorbidity: ≥ 2 LTCs where ≥ 1 mental health LTC and ≥ 1 physical health LTC; UKB: UK Biobank
