# Supplementary material for: Robustly measuring multimorbidity using disparate linked datasets
Source: Commun Med (Lond). 2025 Jul 8;5:283. doi: 10.1038/s43856-025-00995-4 (PMC12238475; doi:10.1038/s43856-025-00995-4)
Supplement: Supplementary file 11 — Supplementary Data 8 [file 43856_2025_995_MOESM11_ESM.xlsx]

## Sheet: Sheet1
Subgroup		Sex (n=172563)		Ethnicity (n=171820)*		Deprivation (n=172357)*
		Men	Women	White	Ethnic minority groups	1 (least deprived)	2	3	4	5	6	7	8	9	10 (most deprived)
N (% of whole population)		78534 (45.5)	94029 (54.5)	164711 (95.4)	7109 (4.1)	17003 (9.9)	18230 (10.6)	17888 (10.4)	16956 (9.8)	18121 (10.5)	17887 (10.4)	17375 (10.1)	17219 (10.0)	16763 (9.7)	14915 (8.6)
Age group at baseline, years
	MLTC definition
40-44	2+	2098 (27.3)	3240 (36.1)	4842 (32.0)	464 (32.9)	380 (27.3)	376 (26.4)	417 (27.9)	426 (31.8)	497 (31.4)	501 (30.3)	566 (31.6)	657 (33.4)	736 (35.6)	765 (40.6)
	3+	939 (12.2)	1678 (18.7)	2365 (15.6)	235 (16.7)	170 (12.2)	165 (11.6)	184 (12.3)	189 (14.1)	252 (15.9)	227 (13.7)	257 (14.3)	328 (16.7)	398 (19.3)	437 (23.2)
	3+ from 3+	580 (7.6)	1155 (12.9)	1559 (10.3)	162 (11.5)	112 (8.1)	111 (7.8)	120 (8.0)	125 (9.3)	166 (10.5)	147 (8.9)	164 (9.1)	225 (11.4)	267 (12.9)	293 (15.5)
	Mental-physical	841 (11.0)	1696 (18.9)	2326 (15.4)	198 (14.0)	153 (11.0)	161 (11.3)	178 (11.9)	183 (13.7)	242 (15.3)	228 (13.8)	268 (14.9)	320 (16.3)	368 (17.8)	429 (22.8)
45-49	2+	3084 (31.4)	4936 (39.4)	7439 (35.8)	550 (37.1)	677 (31.8)	723 (33.1)	706 (34.2)	669 (32.6)	753 (35.0)	803 (35.6)	792 (33.2)	862 (35.8)	990 (40.3)	1035 (46.3)
	3+	1524 (15.5)	2572 (20.5)	3778 (18.2)	307 (20.7)	322 (15.1)	328 (15.0)	316 (15.3)	343 (16.7)	362 (16.8)	413 (18.3)	391 (16.4)	424 (17.6)	560 (22.8)	630 (28.2)
	3+ from 3+	1065 (10.8)	1929 (15.4)	2751 (13.2)	237 (16.0)	234 (11.0)	227 (10.4)	232 (11.2)	243 (11.8)	251 (11.7)	308 (13.6)	284 (11.9)	303 (12.6)	430 (17.5)	476 (21.3)
	Mental-physical	1198 (12.2)	2383 (19.0)	3387 (16.3)	182 (12.3)	267 (12.5)	299 (13.7)	302 (14.6)	302 (14.7)	342 (15.9)	331 (14.7)	338 (14.2)	362 (15.1)	487 (19.8)	548 (24.5)
50-54	2+	4484 (39.9)	6837 (45.9)	10617 (42.9)	644 (49.2)	971 (37.8)	1021 (39.1)	1000 (38.7)	1008 (40.2)	1141 (42.7)	1157 (43.8)	1133 (42.9)	1264 (45.9)	1252 (47.5)	1357 (54.8)
	3+	2409 (21.4)	3932 (26.4)	5906 (23.9)	404 (30.9)	483 (18.8)	532 (20.4)	558 (21.6)	516 (20.6)	613 (22.9)	654 (24.7)	616 (23.3)	751 (27.3)	735 (27.9)	872 (35.2)
	3+ from 3+	1792 (15.9)	3128 (21.0)	4567 (18.5)	328 (25.1)	385 (15.0)	404 (15.5)	423 (16.4)	394 (15.7)	468 (17.5)	515 (19.5)	483 (18.3)	590 (21.4)	575 (21.8)	675 (27.3)
	Mental-physical	1666 (14.8)	3257 (21.9)	4715 (19.1)	184 (14.1)	395 (15.4)	409 (15.7)	427 (16.5)	387 (15.4)	508 (19.0)	497 (18.8)	489 (18.5)	548 (19.9)	544 (20.6)	707 (28.6)
55-59	2+	6728 (48.3)	9137 (51.9)	15092 (49.9)	712 (60.5)	1534 (47.5)	1588 (46.4)	1597 (47.3)	1411 (47.4)	1629 (48.9)	1585 (47.3)	1622 (50.4)	1675 (54.1)	1646 (55.9)	1558 (61.5)
	3+	3954 (28.4)	5480 (31.2)	8944 (29.6)	449 (38.1)	857 (26.5)	905 (26.4)	900 (26.6)	816 (27.4)	944 (28.3)	936 (27.9)	938 (29.1)	1051 (33.9)	1050 (35.7)	1026 (40.5)
	3+ from 3+	3067 (22.0)	4561 (25.9)	7211 (23.9)	386 (32.8)	676 (20.9)	722 (21.1)	716 (21.2)	662 (22.2)	755 (22.7)	748 (22.3)	782 (24.3)	838 (27.1)	850 (28.9)	870 (34.3)
	Mental-physical	2299 (16.5)	4015 (22.8)	6081 (20.1)	213 (18.1)	594 (18.4)	580 (16.9)	611 (18.1)	545 (18.3)	626 (18.8)	626 (18.7)	645 (20.0)	689 (22.3)	666 (22.6)	726 (28.7)
60-64	2+	11102 (57.8)	13525 (58.4)	23827 (57.8)	671 (69.0)	2440 (54.9)	2613 (54.3)	2513 (54.7)	2543 (55.7)	2611 (56.5)	2532 (57.6)	2481 (59.9)	2421 (61.8)	2295 (63.2)	2146 (67.1)
	3+	7099 (36.9)	8671 (37.4)	15222 (37.0)	460 (47.3)	1489 (33.5)	1635 (34.0)	1528 (33.3)	1592 (34.9)	1662 (36.0)	1595 (36.3)	1626 (39.3)	1576 (40.2)	1528 (42.1)	1519 (47.5)
	3+ from 3+	5753 (29.9)	7327 (31.6)	12624 (30.6)	384 (39.5)	1218 (27.4)	1353 (28.1)	1241 (27.0)	1326 (29.0)	1370 (29.6)	1326 (30.2)	1357 (32.8)	1282 (32.7)	1292 (35.6)	1299 (40.6)
	Mental-physical	3268 (17.0)	5343 (23.1)	8387 (20.4)	177 (18.2)	809 (18.2)	857 (17.8)	831 (18.1)	843 (18.5)	907 (19.6)	854 (19.4)	896 (21.6)	882 (22.5)	853 (23.5)	866 (27.1)
65+	2+	11370 (68.2)	11209 (66.3)	21886 (67.0)	590 (78.0)	2066 (63.8)	2477 (65.7)	2465 (65.2)	2315 (65.8)	2467 (65.7)	2414 (67.4)	2173 (68.0)	2095 (68.0)	2167 (71.5)	1926 (74.4)
	3+	8004 (48.0)	7715 (45.7)	15192 (46.5)	451 (59.7)	1363 (42.1)	1678 (44.5)	1662 (44.0)	1552 (44.1)	1718 (45.8)	1659 (46.3)	1522 (47.6)	1502 (48.8)	1592 (52.5)	1461 (56.5)
	3+ from 3+	6558 (39.4)	6632 (39.2)	12732 (39.0)	389 (51.5)	1116 (34.5)	1410 (37.4)	1379 (36.5)	1301 (37.0)	1435 (38.2)	1403 (39.2)	1290 (40.4)	1266 (41.1)	1323 (43.6)	1257 (48.6)
	Mental-physical	2837 (17.0)	3754 (22.2)	6417 (19.7)	145 (19.2)	544 (16.8)	676 (17.9)	696 (18.4)	598 (17.0)	673 (17.9)	714 (19.9)	679 (21.3)	636 (20.6)	713 (23.5)	655 (25.3)
Table legend: * Ethnicity and deprivation had 743 (0.4) and 206 (0.1) individuals with missing data, respectively. These were excluded from stratified analyses using these characteristics. MLTC: Multiple long-term conditions; 2+: ≥ 2 long-term conditions (LTCs); 3+: ≥ 3 LTCs; 3+ from 3+: ≥ 3 LTCs from ≥ 3 body systems; Mental-physical: ≥ 2 LTCs where ≥ 1 mental health LTC and ≥ 1 physical health …
