# Supplementary material for: Robustly measuring multimorbidity using disparate linked datasets
Source: Commun Med (Lond). 2025 Jul 8;5:283. doi: 10.1038/s43856-025-00995-4 (PMC12238475; doi:10.1038/s43856-025-00995-4)
Supplement: Supplementary file 12 — Supplementary Data 9 [file 43856_2025_995_MOESM12_ESM.xlsx]

## Sheet: Sheet1
Subgroup		Sex (n=172563)		Ethnicity (n=171820)*		Deprivation (n=172357)*
		Men	Women	White	Ethnic minority groups	1 (least deprived)	2	3	4	5	6	7	8	9	10 (most deprived)
N (% of whole population)		78534 (45.5)	94029 (54.5)	164711 (95.4)	7109 (4.1)	17003 (9.9)	18230 (10.6)	17888 (10.4)	16956 (9.8)	18121 (10.5)	17887 (10.4)	17375 (10.1)	17219 (10.0)	16763 (9.7)	14915 (8.6)
Age group at baseline, years
	MLTC definition
40-44	2+	1638 (21.3)	2345 (26.2)	3649 (24.1)	319 (22.6)	297 (21.4)	304 (21.3)	315 (21.1)	311 (23.2)	357 (22.5)	396 (23.9)	401 (22.4)	480 (24.4)	556 (26.9)	555 (29.4)
	3+	514 (6.7)	811 (9.0)	1204 (8.0)	113 (8.0)	75 (5.4)	87 (6.1)	96 (6.4)	95 (7.1)	117 (7.4)	114 (6.9)	116 (6.5)	146 (7.4)	224 (10.8)	251 (13.3)
	3+ from 3+	308 (4.0)	525 (5.9)	759 (5.0)	69 (4.9)	40 (2.9)	58 (4.1)	63 (4.2)	51 (3.8)	70 (4.4)	74 (4.5)	66 (3.7)	96 (4.9)	140 (6.8)	174 (9.2)
	Mental-physical	300 (3.9)	592 (6.6)	829 (5.5)	59 (4.2)	39 (2.8)	45 (3.2)	50 (3.3)	66 (4.9)	78 (4.9)	80 (4.8)	74 (4.1)	122 (6.2)	155 (7.5)	180 (9.5)
45-49	2+	2538 (25.8)	3552 (28.4)	5664 (27.3)	408 (27.5)	523 (24.6)	544 (24.9)	539 (26.1)	526 (25.6)	497 (23.1)	614 (27.2)	633 (26.5)	652 (27.1)	745 (30.3)	811 (36.3)
	3+	822 (8.4)	1300 (10.4)	1959 (9.4)	158 (10.6)	159 (7.5)	153 (7.0)	159 (7.7)	172 (8.4)	175 (8.1)	213 (9.4)	215 (9.0)	236 (9.8)	281 (11.4)	358 (16.0)
	3+ from 3+	541 (5.5)	911 (7.3)	1344 (6.5)	105 (7.1)	101 (4.7)	80 (3.7)	107 (5.2)	123 (6.0)	113 (5.2)	140 (6.2)	148 (6.2)	167 (6.9)	205 (8.3)	267 (11.9)
	Mental-physical	431 (4.4)	814 (6.5)	1179 (5.7)	62 (4.2)	83 (3.9)	95 (4.4)	103 (5.0)	98 (4.8)	102 (4.7)	101 (4.5)	120 (5.0)	139 (5.8)	179 (7.3)	224 (10.0)
50-54	2+	3488 (31.0)	5065 (34.0)	8037 (32.5)	487 (37.2)	741 (28.8)	739 (28.3)	755 (29.2)	764 (30.5)	850 (31.8)	863 (32.6)	853 (32.3)	985 (35.8)	927 (35.2)	1064 (43.0)
	3+	1341 (11.9)	2107 (14.2)	3230 (13.1)	206 (15.7)	257 (10.0)	247 (9.5)	278 (10.8)	274 (10.9)	332 (12.4)	358 (13.5)	336 (12.7)	438 (15.9)	400 (15.2)	522 (21.1)
	3+ from 3+	950 (8.5)	1611 (10.8)	2393 (9.7)	160 (12.2)	183 (7.1)	182 (7.0)	189 (7.3)	192 (7.7)	245 (9.2)	255 (9.6)	262 (9.9)	328 (11.9)	305 (11.6)	414 (16.7)
	Mental-physical	554 (4.9)	1066 (7.2)	1554 (6.3)	61 (4.7)	125 (4.9)	112 (4.3)	127 (4.9)	128 (5.1)	147 (5.5)	157 (5.9)	159 (6.0)	205 (7.5)	194 (7.4)	263 (10.6)
55-59	2+	5084 (36.5)	6962 (39.6)	11445 (37.9)	564 (47.9)	1148 (35.5)	1180 (34.5)	1252 (37.1)	1055 (35.4)	1173 (35.2)	1177 (35.1)	1239 (38.5)	1256 (40.6)	1280 (43.5)	1269 (50.1)
	3+	2200 (15.8)	3155 (17.9)	5051 (16.7)	285 (24.2)	452 (14.0)	474 (13.8)	504 (14.9)	425 (14.3)	490 (14.7)	502 (15.0)	549 (17.1)	592 (19.1)	654 (22.2)	707 (27.9)
	3+ from 3+	1612 (11.6)	2518 (14.3)	3896 (12.9)	222 (18.9)	332 (10.3)	372 (10.9)	378 (11.2)	317 (10.6)	364 (10.9)	378 (11.3)	432 (13.4)	454 (14.7)	521 (17.7)	578 (22.8)
	Mental-physical	694 (5.0)	1345 (7.6)	1969 (6.5)	65 (5.5)	145 (4.5)	166 (4.8)	214 (6.3)	165 (5.5)	174 (5.2)	180 (5.4)	225 (7.0)	214 (6.9)	249 (8.5)	305 (12.0)
60-64	2+	8421 (43.8)	10292 (44.4)	18082 (43.9)	546 (56.2)	1800 (40.5)	1887 (39.2)	1910 (41.6)	1909 (41.8)	2010 (43.5)	1906 (43.3)	1848 (44.6)	1838 (46.9)	1836 (50.6)	1743 (54.5)
	3+	3912 (20.4)	4975 (21.5)	8588 (20.8)	267 (27.5)	763 (17.2)	814 (16.9)	827 (18.0)	851 (18.6)	925 (20.0)	918 (20.9)	893 (21.6)	927 (23.6)	946 (26.0)	1004 (31.4)
	3+ from 3+	2864 (14.9)	4039 (17.4)	6676 (16.2)	201 (20.7)	576 (13.0)	645 (13.4)	636 (13.9)	666 (14.6)	695 (15.0)	721 (16.4)	701 (16.9)	709 (18.1)	747 (20.6)	792 (24.8)
	Mental-physical	869 (4.5)	1484 (6.4)	2301 (5.6)	40 (4.1)	216 (4.9)	232 (4.8)	223 (4.9)	207 (4.5)	257 (5.6)	209 (4.8)	231 (5.6)	242 (6.2)	246 (6.8)	284 (8.9)
65+	2+	8965 (53.8)	8966 (53.1)	17375 (53.2)	479 (63.4)	1596 (49.3)	1879 (49.8)	1956 (51.8)	1797 (51.1)	1967 (52.4)	1872 (52.3)	1790 (56.0)	1728 (56.1)	1747 (57.6)	1588 (61.4)
	3+	4627 (27.8)	4748 (28.1)	9074 (27.8)	261 (34.5)	784 (24.2)	933 (24.7)	990 (26.2)	925 (26.3)	1018 (27.1)	956 (26.7)	971 (30.4)	896 (29.1)	976 (32.2)	918 (35.5)
	3+ from 3+	3492 (21.0)	3902 (23.1)	7149 (21.9)	212 (28.0)	603 (18.6)	750 (19.9)	785 (20.8)	719 (20.4)	781 (20.8)	767 (21.4)	768 (24.0)	698 (22.7)	778 (25.7)	738 (28.5)
	Mental-physical	617 (3.7)	1002 (5.9)	1591 (4.9)	20 (2.6)	122 (3.8)	160 (4.2)	159 (4.2)	147 (4.2)	163 (4.3)	167 (4.7)	178 (5.6)	176 (5.7)	166 (5.5)	180 (7.0)
Table legend: * Ethnicity and deprivation had 743 (0.4) and 206 (0.1) individuals with missing data, respectively. These were excluded from stratified analyses using these characteristics. MLTC: Multiple long-term conditions; 2+: ≥ 2 long-term conditions (LTCs); 3+: ≥ 3 LTCs; 3+ from 3+: ≥ 3 LTCs from ≥ 3 body systems; Mental-physical: ≥ 2 LTCs where ≥ 1 mental health LTC and ≥ 1 physical health …
