# Supplementary material for: Robustly measuring multimorbidity using disparate linked datasets
Source: Commun Med (Lond). 2025 Jul 8;5:283. doi: 10.1038/s43856-025-00995-4 (PMC12238475; doi:10.1038/s43856-025-00995-4)
Supplement: Supplementary file 13 — Supplementary Data 10 [file 43856_2025_995_MOESM13_ESM.xlsx]

## Sheet: Sheet1
Subgroup		Sex (n=172563)		Ethnicity (n=171820)*		Deprivation (n=172357)*
		Men	Women	White	Ethnic minority groups	1 (least deprived)	2	3	4	5	6	7	8	9	10 (most deprived)
N (% of whole population)		78534 (45.5)	94029 (54.5)	164711 (95.4)	7109 (4.1)	17003 (9.9)	18230 (10.6)	17888 (10.4)	16956 (9.8)	18121 (10.5)	17887 (10.4)	17375 (10.1)	17219 (10.0)	16763 (9.7)	14915 (8.6)
Age group at baseline, years
	MLTC definition
40-44	2+	299 (3.9)	332 (3.7)	560 (3.7)	65 (4.6)	30 (2.2)	42 (2.9)	40 (2.7)	39 (2.9)	39 (2.5)	48 (2.9)	63 (3.5)	82 (4.2)	115 (5.6)	130 (6.9)
	3+	116 (1.5)	102 (1.1)	193 (1.3)	23 (1.6)	6 (0.4)	7 (0.5)	14 (0.9)	10 (0.7)	9 (0.6)	13 (0.8)	24 (1.3)	39 (2.0)	44 (2.1)	50 (2.7)
	3+ from 3+	70 (0.9)	75 (0.8)	130 (0.9)	14 (1.0)	-	-	-	-	-	-	-	-	-	-
	Mental-physical	60 (0.8)	74 (0.8)	120 (0.8)	13 (0.9)	-	-	-	-	-	-	-	-	-	-
45-49	2+	563 (5.7)	592 (4.7)	1035 (5.0)	112 (7.5)	56 (2.6)	64 (2.9)	67 (3.2)	82 (4.0)	73 (3.4)	126 (5.6)	121 (5.1)	124 (5.2)	178 (7.2)	263 (11.8)
	3+	239 (2.4)	210 (1.7)	396 (1.9)	52 (3.5)	15 (0.7)	22 (1.0)	22 (1.1)	35 (1.7)	31 (1.4)	44 (1.9)	41 (1.7)	48 (2.0)	76 (3.1)	115 (5.1)
	3+ from 3+	146 (1.5)	148 (1.2)	258 (1.2)	36 (2.4)	9 (0.4)	18 (0.8)	17 (0.8)	24 (1.2)	23 (1.1)	27 (1.2)	27 (1.1)	36 (1.5)	51 (2.1)	62 (2.8)
	Mental-physical	116 (1.2)	110 (0.9)	207 (1.0)	19 (1.3)	9 (0.4)	9 (0.4)	7 (0.3)	12 (0.6)	10 (0.5)	10 (0.4)	17 (0.7)	28 (1.2)	44 (1.8)	80 (3.6)
50-54	2+	959 (8.5)	1102 (7.4)	1881 (7.6)	167 (12.8)	122 (4.7)	155 (5.9)	143 (5.5)	146 (5.8)	172 (6.4)	210 (7.9)	185 (7.0)	279 (10.1)	273 (10.4)	374 (15.1)
	3+	405 (3.6)	437 (2.9)	772 (3.1)	66 (5.0)	33 (1.3)	56 (2.1)	52 (2.0)	58 (2.3)	72 (2.7)	84 (3.2)	70 (2.6)	118 (4.3)	123 (4.7)	175 (7.1)
	3+ from 3+	247 (2.2)	324 (2.2)	525 (2.1)	43 (3.3)	26 (1.0)	36 (1.4)	36 (1.4)	30 (1.2)	47 (1.8)	60 (2.3)	49 (1.9)	83 (3.0)	87 (3.3)	117 (4.7)
	Mental-physical	156 (1.4)	155 (1.0)	291 (1.2)	17 (1.3)	8 (0.3)	18 (0.7)	22 (0.9)	13 (0.5)	20 (0.7)	29 (1.1)	28 (1.1)	33 (1.2)	46 (1.7)	94 (3.8)
55-59	2+	1663 (11.9)	1699 (9.7)	3131 (10.4)	215 (18.3)	265 (8.2)	283 (8.3)	283 (8.4)	266 (8.9)	308 (9.2)	308 (9.2)	337 (10.5)	354 (11.4)	456 (15.5)	495 (19.5)
	3+	771 (5.5)	670 (3.8)	1332 (4.4)	97 (8.2)	91 (2.8)	104 (3.0)	109 (3.2)	91 (3.1)	112 (3.4)	141 (4.2)	154 (4.8)	166 (5.4)	195 (6.6)	275 (10.9)
	3+ from 3+	484 (3.5)	473 (2.7)	884 (2.9)	68 (5.8)	58 (1.8)	69 (2.0)	66 (2.0)	52 (1.7)	81 (2.4)	90 (2.7)	101 (3.1)	118 (3.8)	124 (4.2)	196 (7.7)
	Mental-physical	215 (1.5)	150 (0.9)	344 (1.1)	18 (1.5)	16 (0.5)	19 (0.6)	26 (0.8)	16 (0.5)	19 (0.6)	20 (0.6)	44 (1.4)	40 (1.3)	52 (1.8)	112 (4.4)
60-64	2+	3245 (16.9)	2996 (12.9)	5983 (14.5)	225 (23.1)	491 (11.0)	542 (11.3)	583 (12.7)	610 (13.4)	630 (13.6)	657 (14.9)	650 (15.7)	656 (16.7)	697 (19.2)	719 (22.5)
	3+	1586 (8.3)	1274 (5.5)	2727 (6.6)	118 (12.1)	198 (4.5)	232 (4.8)	224 (4.9)	268 (5.9)	295 (6.4)	292 (6.6)	286 (6.9)	291 (7.4)	364 (10.0)	406 (12.7)
	3+ from 3+	933 (4.9)	883 (3.8)	1724 (4.2)	80 (8.2)	115 (2.6)	143 (3.0)	138 (3.0)	159 (3.5)	176 (3.8)	193 (4.4)	193 (4.7)	178 (4.5)	244 (6.7)	276 (8.6)
	Mental-physical	253 (1.3)	210 (0.9)	448 (1.1)	14 (1.4)	30 (0.7)	35 (0.7)	28 (0.6)	37 (0.8)	47 (1.0)	43 (1.0)	36 (0.9)	49 (1.2)	53 (1.5)	105 (3.3)
65+	2+	4022 (24.1)	3189 (18.9)	6918 (21.2)	253 (33.5)	551 (17.0)	712 (18.9)	755 (20.0)	695 (19.8)	744 (19.8)	730 (20.4)	718 (22.5)	710 (23.0)	808 (26.6)	781 (30.2)
	3+	2140 (12.8)	1466 (8.7)	3433 (10.5)	154 (20.4)	234 (7.2)	320 (8.5)	346 (9.2)	329 (9.4)	346 (9.2)	387 (10.8)	382 (12.0)	360 (11.7)	452 (14.9)	445 (17.2)
	3+ from 3+	1247 (7.5)	988 (5.8)	2125 (6.5)	98 (13.0)	151 (4.7)	195 (5.2)	209 (5.5)	202 (5.7)	212 (5.6)	232 (6.5)	245 (7.7)	213 (6.9)	282 (9.3)	290 (11.2)
	Mental-physical	200 (1.2)	156 (0.9)	343 (1.1)	12 (1.6)	24 (0.7)	33 (0.9)	26 (0.7)	32 (0.9)	21 (0.6)	22 (0.6)	40 (1.3)	41 (1.3)	46 (1.5)	69 (2.7)
Table legend: * Ethnicity and deprivation had 743 (0.4) and 206 (0.1) individuals with missing data, respectively. These were excluded from stratified analyses using these characteristics; #: We have suppressed some cells to avoid reporting small numbers, in keeping with UK Biobank regulations. MLTC: Multiple long-term conditions; 2+: ≥ 2 long-term conditions (LTCs); 3+: ≥ 3 LTCs; 3+ from 3+: ≥ 3…
